# Supplementary material for: Brucella effectors NyxA and NyxB target SENP3 to modulate the subcellular localisation of nucleolar proteins
Source: Nat Commun. 2023 Jan 6;14:102. doi: 10.1038/s41467-022-35763-8 (PMC9823007; doi:10.1038/s41467-022-35763-8)
Supplement: Supplementary file 4 — Source Data [file 41467_2022_35763_MOESM4_ESM.xlsx]

## Sheet: Figure 1
pnyxA	pnyxB	p0466
5.15	1	0
9.9	1.4	0
8.2	2.8	0
7.4	0.73	0
6.1	1.27	0

## Sheet: Figure 2
Figure 2a
	anti-SENP3								anti-V5
	anti-SENP3								anti-V5
Figure 2b
anti-GFP								Anti-Myc (1’45’’)						Anti-Myc (3’)
														First half of membrane was covered for revelation
Figure 2c
Anti-SENP3								Anti-actin
Figure 2d
	siRNA Control			siRNA SENP3(a)
44682	98.1	99	98.85	96.15	97	98.23
44840	1.9	1	1.15	3.85	3	1.76
>10	0	0	0	0	0	0
44682	33.84	35.15	37.56	39.61	34.5	33.49
44840	8.36	7.06	8.45	10	11.2	10.69
>10	57.79	56.9	53.99	50.38	54.3	55.81
44682	25.85	30.2	29.17	41.1	36.2	36.67
44840	1.52	3.6	5	14.45	20.7	20.55
>10	76.62	66.18	65.83	44.49	43.1	42.77
Figure 2e
anti-SENP3							anti-actin
Figure 2f
	siRNA Control					siRNA SENP3(b)
1-5	29	40	32	35	31	59	41	54	55	64
6-10	5.6	9	4	5	1	3	7	9	6	2
>10	65.4	51	64	60	65	38	52	37	39	34

## Sheet: Figure 3
Figure 3e
Anti-SENP3					Anti-SENP3						Anti-Histone3					Anti-Histone3
Anti-NPM1					Anti-NPM1						Anti-His					Anti-His

## Sheet: Figure 4
Figure 4b
NT	NyxB	NyxBMAG	NyxA	NyxAMAG
0.636296	0.415909	0.59	0.362812	0.601944
0.636627	0.394545	0.554722	0.303125	0.617429
0.668537	0.366744	0.517778	0.218438	0.652857
0.663544	0.347273	0.462286	0.324194	0.584242
Figure 4c
NyxB	NyxBMAG	NyxA	NyxAMAG
0.291429	0.0410526	0.3675	-0.0151429
0.292558	-0.00545454	0.4575	-0.00918919
0.259302	0.0158974	0.593437	0.00257143
0.386	0.138485	0.486129	0.0737143
Figure 4e
mock infection	wild-type	ΔnyxA	ΔnyxA::Tn7-nyxA	ΔnyxA::Tn7-nyxAMAG
0.681488	0.363392	0.492357	0.40351	0.63755
0.735189	0.402636	0.573706	0.440903	0.673279
0.707329	0.376996	0.560274	0.412948	0.633975
0.736844	0.340253	0.499888	0.421241	0.567514

## Sheet: Figure 5
Figure 5b
Negative	wild-type	ΔnyxAnyxB	ΔnyxA	ΔnyxA::Tn7-nyxA	ΔnyxA::Tn7-nyxAMAG	ΔnyxB	ΔnyxB::Tn7-nyxB	ΔnyxB::Tn7-nyxBMAG
0.1	4.14	2	2.14286	4.35556	1.6	2.65	4.775	1.625
0.1	4.65	2.55	3.35	5.025	3.125	3.5	5.05	3.325
0.266667	4.93333	2.26667	2.66667	5.33333	3.06667	2.26667	5.26667	3.46667
Figure 5d
non-infected	wild-type	ΔnyxAnyxB
0.233333	9.63889	3.71429
0.1	6.22222	3.47222
0.266667	4.28205	3.65116
0	5.07895	2.90476

## Sheet: Figure 6
Figure 6a
siControl	siBeclin
2.875	0.38
4.03333	0.466667
6.13333	0.2
Figure 6b
non-infected	wild-type	ΔbnpAbnpB 24h	non-infected siControl	non-infected siSENP3(a)	wild-type + siControl	wild-type + siSENP3(a)
0.0714286	2.92857	2.35714	0.428571	0.5	2.42857	8.92857
0	3.05882	2.11765	0	0	1.23529	10.3529
0.1	4.4	1.6	0.25	0	1	8.6
0	1.53846	1.61538	0.142857	1.04	2.05556	9.88462
Figure 6c
non-infected siControl	non-infected siSENP3(a)	wild-type + siControl	wild-type + siSENP3(a)
0.0784314	0.0526316	10.6486	53.32
0.673469	1.025	9.71429	36.4706
0	0	11.5909	51.5
0.222222	0.538462	13.3077	53.1765
Figure 6e
siControl	siSENP3(b)	siBeclin	siPIAS3
2.4	14.65	0.4	0.77551
2.36	11.24	0.542857	0.55
3.90909	7.56863	1	0.857143
3.41379	6.4	0.733333	0.433333
3.2	6.1	0.3	0.466667
Figure 6f
	siRNA Control					siRNA SENP3					siBeclin					siPIAS3
1-5	29	40	32	35	31	59	41	54	55	64	50	72.5	71.1	55	63	58	41	66	57.1	63
6-10	5.6	9	4	5	1	3	7	9	6	2	4	5	8.2	2	3	6	5	10	3.1	3
>10	65.4	51	64	60	65	38	52	37	39	34	46	22.5	21.7	43	34	36	54	24	39.8	34

## Sheet: supp Figure 1
Supp Figure 1b
	wt pbla:nyxA	ΔvirB9 pbla:nyxA	wt pbla:nyxB	ΔvirB9 pbla:nyxB	wt pbla:BAB1_0466
	12.4	0.46	0.66	0	0
	18.9	1.1	4.2	2.6	0
	12.1	0.4	3.6	5.8	0
	7.85	0	3.6	3.3	0
	6.6	0	3.3	2.3	0

## Sheet: Supp Figure 2
Supp Figure 2a
	nucleus			cytosol
HA-NyxA	82.5	88	88.2	17.5	12	11.8
4HA-NyxA	10	6	7.7	90	94	92.3
HA-NyxB	89.8	80	82	10.2	20	18
4HA-NyxB	7.5	7.8	16	92.5	92.2	84

## Sheet: Supp Figure 3
			wt			ΔvirB			ΔnyxA			ΔnyxB			ΔnyxAnyxB
	2		2.47712	2.44716	2.50515	2.14613	2.41497	2.22185	2.23888	2.53991	1.97004	2.47712	2.40369	2.25527	2.93785	2.91204	3.03809
	24		3.93785	3.87313	3.92428	2.91027	2.83675	2.74299	4.27107	4.16633	4.31527	4.25527	4.35539	4.16633	4.79588	4.727	4.74036
	48		5.45738	5.75841	5.92428	2.60206	2.60206	2.12494	6.10494	5.80163	5.84094	5.76839	5.89946	5.79239	5.62839	5.79588	5.88461

## Sheet: Supp Figure 4
Supp Figure 4a											Supp Figure 4c
NyxA Mals					NyxB Mals						NyxBExp/dimers		Chi^2 dimer 1 = 1.28006732168939		Chi^2 dimer 2= 5.84937180458973
																				# q	NyxA_exp_intensity		l_Dimer1	l_Dimer2
volume (mL)	NyxAoriginal	volume (mL)	NyxAoriginal		volume (mL)	NyxB24072014	volume (mL)	NyxB24072014			# q	NyxB_exp_intensity		l_Dimer1	l_Dimer2					0.00458564	3.81760001		3.95817425	3.50689371		Chi^2 Dimer 1 = 1.17892298279447
1.89526	0.0336393	10.7923	32075.4		2.96968	0.0468476	8.7271	29049.5			0.00505955	3.29045010		3.03602349	2.67614063					0.00505955	3.88739991		3.95386899	3.50439816		Chi^2 Dimer 2= 7.94029527517398
1.90368	0.0292633	10.8007	31915.8		2.97642	0.0417563	8.73383	29050			0.00553346	3.61074996		3.03203261	2.67434939					0.00553346	4.07722521		3.94886773	3.50191789
1.9121	0.0255679	10.8092	31800.8		2.98315	0.0372572	8.74057	29022.7			0.00600737	3.29500008		3.02804006	2.67254499					0.00600737	4.13009977		3.94386113	3.49942438
1.92051	0.022443	10.8176	31698.4		2.98988	0.0332535	8.7473	28988.2			0.00648128	3.00672507		3.02392377	2.66990643					0.00648128	4.12169981		3.93849477	3.49609427
1.92893	0.0198383	10.826	31574.8		2.99662	0.0296474	8.75403	28981.6			0.00695519	3.21385002		3.01980748	2.66726771					0.00695519	3.99602509		3.93312841	3.49276416
1.93735	0.0176518	10.8344	31408.7		3.00335	0.0263215	8.76077	28990.5			0.00742910	3.19312811		3.01327262	2.66421166					0.00742910	4.03704691		3.92533203	3.48894258
1.94577	0.0158129	10.8428	31248.2		3.01008	0.0233824	8.7675	28990.7			0.00790301	3.22308493		3.00648503	2.66111213					0.00790301	4.08353996		3.91728160	3.48506984
1.95418	0.0142458	10.8512	31121.1		3.01682	0.0209242	8.77424	28976.8			0.00837692	3.26267505		3.00142539	2.65806170					0.00837692	3.97200990		3.91060984	3.48107849
1.9626	0.0128681	10.8597	31007		3.02355	0.0188293	8.78097	28960.2			0.00885083	3.15271997		2.99681006	2.65502395					0.00885083	4.00183678		3.90429253	3.47705686
1.97102	0.0116382	10.8681	30892.4		3.03029	0.0172248	8.7877	28951.5			0.00932474	3.22827506		2.99138084	2.65141821					0.00932474	4.06511021		3.89708956	3.47246663
1.97944	0.0104471	10.8765	30821.3		3.03702	0.016072	8.79444	28944			0.00979865	3.21726203		2.98557777	2.64755142					0.00979865	4.09436703		3.88948018	3.46761527
1.98785	0.010105	10.8849	30815.1		3.04375	0.0150674	8.80117	28937.8			0.01027256	3.12209010		2.97933443	2.64345663					0.01027256	3.99328208		3.88134091	3.46247936
1.99627	0.0101059	10.8933	30811.8		3.05049	0.014155	8.8079	28928.7			0.01074647	3.07253790		2.97276578	2.63919322					0.01074647	3.98987293		3.87281078	3.45713347
2.00469	0.00981423	10.9018	30782.5		3.05722	0.0132833	8.81464	28922.5			0.01122037	3.02217197		2.96553674	2.63501612					0.01122037	4.08926821		3.86357133	3.45175424
2.0131	0.00928445	10.9102	30715.1		3.06396	0.0124413	8.82137	28924.9			0.01169428	3.20417809		2.95754761	2.63093802					0.01169428	4.02417183		3.85351683	3.44633581
2.02152	0.00863974	10.9186	30629.4		3.07069	0.0117861	8.82811	28928.9			0.01216819	3.23280311		2.94920246	2.62658427					0.01216819	4.04086304		3.84305727	3.44064454
2.02994	0.00795348	10.927	30524.7		3.07742	0.011167	8.83484	28940.6			0.01264210	3.11531496		2.94021001	2.62172977					0.01264210	3.91907310		3.83186261	3.43445645
2.03836	0.00753197	10.9354	30464.3		3.08416	0.010477	8.84157	28944.4			0.01311601	3.02377009		2.93097815	2.61689773					0.01311601	3.95724010		3.82039657	3.42823808
2.04677	0.007201	10.9438	30424.1		3.09089	0.00964728	8.84831	28925.9			0.01358992	3.05624509		2.92100738	2.61213516					0.01358992	4.02372980		3.80809373	3.42192578
2.05519	0.00694862	10.9523	30381.1		3.09762	0.00873474	8.85504	28914.6			0.01406383	3.15864706		2.91101423	2.60727937					0.01406383	3.99795508		3.79574248	3.41551957
2.06361	0.00679967	10.9607	30356.5		3.10436	0.00814702	8.86177	28931.6			0.01453774	3.09478688		2.90087545	2.60182479					0.01453774	3.88835502		3.78308031	3.40851092
2.07203	0.00665144	10.9691	30374.6		3.11109	0.00764088	8.86851	28949.9			0.01501165	3.01945996		2.89076284	2.59636299					0.01501165	3.92193007		3.77043325	3.40149183
2.08044	0.00652082	10.9775	30343.7		3.11783	0.00721398	8.87524	28954.7			0.01548556	3.00094795		2.88169090	2.59060982					0.01548556	3.93103004		3.75839024	3.39406399
2.08886	0.00664206	10.9859	30334.8		3.12456	0.00685431	8.88198	28978.1			0.01595947	3.01093006		2.87261873	2.58485664					0.01595947	3.84575295		3.74634768	3.38663640
2.09728	0.00689274	10.9943	30284.1		3.13129	0.0065125	8.88871	28976.5			0.01643338	2.92808509		2.86217224	2.57870283					0.01643338	3.84056211		3.73298685	3.37873184
2.10569	0.0071643	11.0028	30264.2		3.13803	0.00624592	8.89544	28981.6			0.01690729	2.97861290		2.85159700	2.57251164					0.01690729	3.89090300		3.71950298	3.37078300
2.11411	0.00736221	11.0112	30291.3		3.14476	0.00615292	8.90218	28998.1			0.01738120	2.96673298		2.84041778	2.56600516					0.01738120	3.85820007		3.70531134	3.36239155
2.12253	0.00749232	11.0196	30263.5		3.15149	0.00610536	8.90891	28999.1			0.01785511	2.97290707		2.82909149	2.55942184					0.01785511	3.85230994		3.69094782	3.35389219
2.13095	0.00743567	11.028	30245.8		3.15823	0.005996	8.91565	29004.5			0.01832902	2.93215203		2.81719214	2.55255917					0.01832902	3.75497699		3.67603974	3.34510726
2.13936	0.00673915	11.0364	30233.6		3.16496	0.00595273	8.92238	29015.9			0.01880292	2.90324306		2.80504054	2.54557360					0.01880292	3.68365693		3.66089205	3.33619634
2.14778	0.00654735	11.0448	30206.3		3.1717	0.00640414	8.92911	29024.3			0.01927683	2.95193505		2.79291988	2.53845726					0.01927683	3.76865292		3.64556935	3.32708893
2.1562	0.00658836	11.0533	30246.4		3.17843	0.00746779	8.93585	29048.3			0.01975074	2.92769694		2.78082135	2.53124770					0.01975074	3.70033503		3.63012207	3.31784180
2.16462	0.00680124	11.0617	30308.7		3.18516	0.00863691	8.94258	29107.3			0.02022465	2.86839294		2.76837062	2.52388027					0.02022465	3.76219797		3.61427371	3.30839716
2.17303	0.00685066	11.0701	30342.6		3.1919	0.00987234	8.94931	29155.8			0.02069856	2.85232306		2.75552864	2.51633746					0.02069856	3.66315794		3.59798074	3.29873363
2.18145	0.00677428	11.0785	30365.6		3.19863	0.0110823	8.95605	29171.4			0.02117247	2.82580304		2.74237016	2.50875470					0.02117247	3.61447501		3.58133666	3.28897008
2.18987	0.00674082	11.0869	30295		3.20537	0.012083	8.96278	29170.9			0.02164638	2.83815002		2.72865791	2.50110231					0.02164638	3.62308002		3.56407875	3.27903218
2.19828	0.00671248	11.0953	30214.9		3.2121	0.0125881	8.96952	29170.2			0.02212029	2.85249805		2.71498016	2.49334515					0.02212029	3.61098003		3.54681085	3.26897695
2.2067	0.00652719	11.1038	30136.5		3.21883	0.0125042	8.97625	29171.4			0.02259420	2.78025508		2.70140355	2.48527976					0.02259420	3.65340805		3.52951252	3.25857685
2.21512	0.00620276	11.1122	30114.5		3.22557	0.0119614	8.98298	29195.2			0.02306811	2.75477505		2.68774508	2.47717683					0.02306811	3.56824303		3.51211514	3.24812381
2.22354	0.00568215	11.1206	30167.7		3.2323	0.0118379	8.98972	29209.4			0.02354202	2.70397496		2.67359614	2.46885072					0.02354202	3.57393789		3.49412725	3.23735516
2.23195	0.0054466	11.129	30175.7		3.23903	0.0118959	8.99645	29224.4			0.02401593	2.75506306		2.65942792	2.46050086					0.02401593	3.49588299		3.47611738	3.22656336
2.24037	0.00524462	11.1374	30168.7		3.24577	0.0120573	9.00319	29216.9			0.02448984	2.69327307		2.64469570	2.45146509					0.02448984	3.47621489		3.45746680	3.21510803
2.24879	0.00508572	11.1459	30185.7		3.2525	0.0121787					0.02496375	2.62146497		2.62996347	2.44242948					0.02496375	3.49163008		3.43881622	3.20365295
2.25721	0.00515883	11.1543	30132.2		3.25924	0.0122523					0.02543766	2.66392994		2.61534762	2.43358849					0.02543766	3.52557302		3.42012300	3.19220729
2.26562	0.00521241	11.1627	30015.9		3.26597	0.0123474					0.02591157	2.76227808		2.60074152	2.42476387					0.02591157	3.53406310		3.40142623	3.18076290
2.27404	0.00521477	11.1711	29954.3		3.2727	0.0126148					0.02638547	2.61012697		2.58553406	2.41555706					0.02638547	3.46373200		3.38207721	3.16897593
2.28246	0.00470835	11.1795	29942.2		3.27944	0.0129088					0.02685938	2.61588693		2.57018832	2.40626249					0.02685938	3.38242292		3.36257828	3.15711032
2.29087	0.00422412				3.28617	0.0132652					0.02733329	2.62626791		2.55456345	2.39671088					0.02733329	3.32299495		3.34266628	3.14488533
2.29929	0.00377074				3.2929	0.0137277					0.02780720	2.68664503		2.53882077	2.38705080					0.02780720	3.40950489		3.32257973	3.13250839
2.30771	0.00352278				3.29964	0.014181					0.02828111	2.58776808		2.52283250	2.37728307					0.02828111	3.32677698		3.30225932	3.11996092
2.31613	0.00350125				3.30637	0.0145838					0.02875502	2.50586009		2.50667574	2.36744153					0.02875502	3.31527805		3.28177813	3.10729587
2.32454	0.00366399				3.31311	0.0148877					0.02922893	2.50156999		2.49023508	2.35758795					0.02922893	3.23322701		3.26098758	3.09455802
2.33296	0.00391614				3.31984	0.0152151					0.02970284	2.48074508		2.47349099	2.34772171					0.02970284	3.20771289		3.23986568	3.08174229
2.34138	0.00424561				3.32657	0.0160894					0.03017675	2.46138000		2.45682972	2.33751017					0.03017675	3.21318507		3.21877999	3.06858602
2.3498	0.00467525				3.33331	0.0173134					0.03065066	2.44475198		2.44030767	2.32671798					0.03065066	3.20683694		3.19775492	3.05485733
2.35821	0.00504685				3.34004	0.0186539					0.03112457	2.42755699		2.42379490	2.31610340					0.03112457	3.24897504		3.17674473	3.04124878
2.36663	0.00538678				3.34678	0.0202751					0.03159848	2.38213301		2.40730735	2.30598718					0.03159848	3.14492989		3.15577518	3.02797772
2.37505	0.00591863				3.35351	0.0220049					0.03207239	2.41913199		2.39073366	2.29570344					0.03207239	3.11047506		3.13469637	3.01456108
2.38346	0.00632774				3.36024	0.0234921					0.03254630	2.40701509		2.37368187	2.28449104					0.03254630	3.12010002		3.11301350	3.00033812
2.39188	0.0066228				3.36698	0.024551					0.03302021	2.38063192		2.35662270	2.27329965					0.03302021	3.09892702		3.09131974	2.98612560
2.4003	0.00666518				3.37371	0.0255321					0.03349411	2.37761998		2.33940219	2.26257886					0.03349411	3.07928991		3.06937859	2.97214902
2.40872	0.00659227				3.38044	0.0270441					0.03396802	2.30997300		2.32218143	2.25185806					0.03396802	3.04384995		3.04743722	2.95817243
2.41713	0.0064025				3.38718	0.0286942					0.03444193	2.33493209		2.30469343	2.24042360					0.03444193	3.09100699		3.02519426	2.94355115
2.42555	0.00585101				3.39391	0.0300876					0.03491584	2.27161002		2.28718591	2.22893731					0.03491584	3.03088808		3.00292931	2.92888330
2.43397	0.00543824				3.40065	0.031224					0.03538975	2.27767992		2.26974313	2.21761660					0.03538975	2.99556708		2.98059174	2.91423988
2.44239	0.00520827				3.40738	0.0322063					0.03586366	2.24148703		2.25231462	2.20633184					0.03586366	2.97717690		2.95823885	2.89960231
2.4508	0.00506045				3.41411	0.0333941					0.03633757	2.18453002		2.23508863	2.19464611					0.03633757	2.95430803		2.93609805	2.88459290
2.45922	0.00500857				3.42085	0.0349078					0.03681148	2.19004989		2.21794426	2.18279833					0.03681148	2.90665507		2.91404297	2.86943357
2.46764	0.00540588				3.42758	0.0367543					0.03728539	2.19646311		2.20018544	2.17090114					0.03728539	2.88028002		2.89140382	2.85418033
2.47605	0.0058691				3.43432	0.0385367					0.03775930	2.13914299		2.18202063	2.15897121					0.03775930	2.83076310		2.86837936	2.83886523
2.48447	0.00630281				3.44105	0.040256					0.03823321	2.13690495		2.16407452	2.14700181					0.03823321	2.83992505		2.84553433	2.82346590
2.49289	0.00646125				3.44778	0.0419025					0.03870712	2.09620690		2.14635402	2.13499166					0.03870712	2.84972000		2.82287431	2.80797926
2.50131	0.0063967				3.45452	0.043356					0.03918103	2.10731006		2.12871680	2.12294685					0.03918103	2.79613304		2.80027158	2.79240481
2.50972	0.00626267				3.46125	0.0446862					0.03965494	2.05709696		2.11121500	2.11084605					0.03965494	2.77207494		2.77776167	2.77668835
2.51814	0.0062834				3.46798	0.0465545					0.04012885	2.04573011		2.09347046	2.09867561					0.04012885	2.72478008		2.75505590	2.76091436
2.52656	0.00622634				3.47472	0.049758					0.04060276	2.03835011		2.07507624	2.08631809					0.04060276	2.67921305		2.73182512	2.74498639
2.53498	0.00607305				3.48145	0.0531574					0.04107666	1.98216498		2.05672961	2.07394148					0.04107666	2.70322204		2.70860278	2.72903042
2.54339	0.00542811				3.48819	0.0563179					0.04155057	1.96007299		2.03862882	2.06146474					0.04155057	2.65799809		2.68542175	2.71292989
2.55181	0.00488455				3.49492	0.0591649					0.04202448	1.99120498		2.02052636	2.04898817					0.04202448	2.53025508		2.66224383	2.69682604
2.56023	0.00448185				3.50165	0.0617821					0.04249839	1.94672203		2.00239201	2.03651834					0.04249839	2.60967994		2.63912143	2.68066366
2.56864	0.00419665				3.50839	0.0643118					0.04297230	1.91334498		1.98425790	2.02404867					0.04297230	2.57786298		2.61599925	2.66450128
2.57706	0.00400488				3.51512	0.0668229					0.04344621	1.98860502		1.96638449	2.01116071					0.04344621	2.55968308		2.59311404	2.64793880
2.58548	0.00381198				3.52185	0.0695562					0.04392012	1.97713804		1.94852738	1.99824691					0.04392012	2.49455500		2.57024370	2.63135163
2.5939	0.00361921				3.52859	0.0725673					0.04439403	1.87147498		1.93089767	1.98512823					0.04439403	2.49753308		2.54757257	2.61455295
2.60231	0.00344008				3.53532	0.0753191					0.04486794	1.81992304		1.91331435	1.97196799					0.04486794	2.47873497		2.52494207	2.59771177
2.61073	0.00325508				3.54206	0.0779967					0.04534185	1.82198501		1.89533398	1.95913651					0.04534185	2.48598003		2.50195692	2.58107802
2.61915	0.00285596				3.54879	0.0811348					0.04581576	1.77992296		1.87720010	1.94643210					0.04581576	2.44511008		2.47883518	2.56452470
2.62757	0.00276354				3.55552	0.0847961					0.04628967	1.80219996		1.85970889	1.93338786					0.04628967	2.36774492		2.45630796	2.54768861
2.63598	0.00277198				3.56226	0.0884041					0.04676358	1.82978499		1.84262664	1.92012766					0.04676358	2.34810305		2.43415939	2.53067334
2.6444	0.00278638				3.56899	0.0920289					0.04723749	1.73803997		1.82524489	1.90698571					0.04723749	2.35931993		2.41170500	2.51371356
2.65282	0.00277075				3.57573	0.0952782					0.04771140	1.76545000		1.80756520	1.89396121					0.04771140	2.39976692		2.38894637	2.49680951
2.66124	0.0027312				3.58246	0.0981478					0.04818531	1.72798502		1.79000497	1.88072941					0.04818531	2.37752700		2.36638273	2.47972756
2.66965	0.00268896				3.58919	0.100659					0.04865921	1.78427005		1.77263191	1.86717527					0.04865921	2.35537004		2.34412378	2.46236894
2.67807	0.00265238				3.59593	0.102745					0.04913312	1.78302002		1.75520185	1.85365547					0.04913312	2.32825994		2.32179532	2.44502331
2.68649	0.00273354				3.60266	0.104393					0.04960703	1.62871301		1.73762735	1.84022407					0.04960703	2.19618011		2.29928963	2.42771203
2.6949	0.002917				3.60939	0.105884					0.05008094	1.57830203		1.72010496	1.82680712					0.05008094	2.14918494		2.27683903	2.41040432
2.70332	0.00318416				3.61613	0.107718					0.05055485	1.66144800		1.70283494	1.81345899					0.05055485	2.20263696		2.25465514	2.39311315
2.71174	0.00349424				3.62286	0.110394					0.05102876	1.58015501		1.68556409	1.80010878					0.05102876	2.18771505		2.23247259	2.37581893
2.72016	0.00375626				3.6296	0.113061					0.05150267	1.60417795		1.66827825	1.78672729					0.05150267	2.12801504		2.21030802	2.35847610
2.72857	0.0036451				3.63633	0.115642					0.05197658	1.51346505		1.65099241	1.77334611					0.05197658	2.08236194		2.18814368	2.34113352
2.73699	0.00324529				3.64306	0.117972					0.05245049	1.59367001		1.63441074	1.75989289					0.05245049	2.11876202		2.16659939	2.32365859
2.74541	0.00292612				3.6498	0.120071					0.05292440	1.49241495		1.61786573	1.74643582					0.05292440	2.03164792		2.14508729	2.30617704
2.75383	0.00271174				3.65653	0.121921					0.05339831	1.51155806		1.60106203	1.73284526					0.05339831	2.05768800		2.12345705	2.28862092
2.76224	0.00259179				3.66327	0.123538					0.05387222	1.50757301		1.58420942	1.71922935					0.05387222	2.02179003		2.10180461	2.27105080
2.77066	0.00269765				3.67	0.12501					0.05434613	1.51948297		1.56749473	1.70574517					0.05434613	2.02325201		2.08037735	2.25356417
2.77908	0.00358599				3.67673	0.126544					0.05482004	1.49530494		1.55083072	1.69230944					0.05482004	1.97605503		2.05903315	2.23610833
2.78749	0.00429093				3.68347	0.128073					0.05529395	1.44977701		1.53438708	1.67858330					0.05529395	1.98512495		2.03788461	2.21842113
2.79591	0.00482817				3.6902	0.129434					0.05576786	1.42697799		1.51807838	1.66467939					0.05576786	1.97443998		2.01685576	2.20059217
2.80433	0.00503033				3.69693	0.13058					0.05624176	1.46653497		1.50190913	1.65102176					0.05624176	1.94370306		1.99595017	2.18294595
2.81275	0.00514267				3.70367	0.131638					0.05671567	1.44078803		1.48587279	1.63759967					0.05671567	1.91218996		1.97516184	2.16547432
2.82116	0.00487747				3.7104	0.132769					0.05718958	1.41351497		1.46984644	1.62406013					0.05718958	1.89581001		1.95444080	2.14791159
2.82958	0.004612				3.71714	0.133778					0.05766349	1.39161205		1.45383473	1.61034410					0.05766349	1.90944195		1.93382037	2.13021205
2.838	0.00439163				3.72387	0.134611					0.05813740	1.36024296		1.43793880	1.59663673					0.05813740	1.86476302		1.91332940	2.11250423
2.84642	0.00417494				3.7306	0.134978					0.05861131	1.36708796		1.42232617	1.58295006					0.05861131	1.81938195		1.89315535	2.09477593
2.85483	0.00394474				3.73734	0.134779					0.05908522	1.35367799		1.40675817	1.56927799					0.05908522	1.84645295		1.87303615	2.07706914
2.86325	0.00349967				3.74407	0.134568					0.05955913	1.29341495		1.39139293	1.55567235					0.05955913	1.79184496		1.85316735	2.05945995
2.87167	0.00335911				3.7508	0.134427					0.06003304	1.25301695		1.37606219	1.54205548					0.06003304	1.77977002		1.83333641	2.04184720
2.88008	0.00364899				3.75754	0.134292					0.06050695	1.28583503		1.36119099	1.52828907					0.06050695	1.76980996		1.81401303	2.02418634
2.8885	0.00381457				3.76427	0.134112					0.06098086	1.28304696		1.34631990	1.51452282					0.06098086	1.71742296		1.79468988	2.00652574
2.89692	0.0038714				3.77101	0.133812					0.06145477	1.29781997		1.33122000	1.50107810					0.06145477	1.74595499		1.77521971	1.98905298
2.90534	0.00378361				3.77774	0.133423					0.06192868	1.23200703		1.31611046	1.48764687					0.06192868	1.70669198		1.75574333	1.97158823
2.91375	0.00389741				3.78447	0.133343					0.06240259	1.23782003		1.30150020	1.47417536					0.06240259	1.69763994		1.73681348	1.95411139
2.92217	0.00416596				3.79121	0.133296					0.06287650	1.20634305		1.28697859	1.46069695					0.06287650	1.61865795		1.71798069	1.93663277
2.93059	0.0043736				3.79794	0.133146					0.06335041	1.18038201		1.27271767	1.44724132					0.06335041	1.66220498		1.69943948	1.91914703
2.93901	0.00452074				3.80468	0.132854					0.06382431	1.09343302		1.25854886	1.43379404					0.06382431	1.63261294		1.68100143	1.90165899
2.94742	0.004485				3.81141	0.132451					0.06429822	1.20381999		1.24447964	1.42031981					0.06429822	1.59727502		1.66268320	1.88419806
2.95584	0.00439237				3.81814	0.132198					0.06477213	1.13263798		1.23046932	1.40682969					0.06477213	1.54326499		1.64443559	1.86675316
2.96426	0.00424805				3.82488	0.131978					0.06524604	1.18352497		1.21667211	1.39341803					0.06524604	1.48626804		1.62649833	1.84938564
2.97267	0.00400897				3.83161	0.131898					0.06571995	1.06733298		1.20307230	1.38007873					0.06571995	1.50382304		1.60884834	1.83208976
2.98109	0.00381762				3.83834	0.132111					0.06619386	1.15619004		1.18944631	1.36677793					0.06619386	1.53977299		1.59118524	1.81483372
2.98951	0.0036563				3.84508	0.132393					0.06666777	1.05120003		1.17578225	1.35353250					0.06666777	1.54747498		1.57350316	1.79763532
2.99793	0.00351509				3.85181	0.132837					0.06714168	1.01288497		1.16231094	1.34028345					0.06714168	1.47010696		1.55602605	1.78043324
3.00634	0.00331986				3.85855	0.133562					0.06761559	1.05446696		1.14929097	1.32702518					0.06761559	1.50580502		1.53902920	1.76322224
3.01476	0.00309509				3.86528	0.13429					0.06808950	1.06156301		1.13633822	1.31381985					0.06808950	1.49117506		1.52210319	1.74606648
3.02318	0.00305626				3.87201	0.134815					0.06856341	1.06511497		1.12367390	1.30084212					0.06856341	1.44876802		1.50548210	1.72914793
3.0316	0.00302029				3.87875	0.134866					0.06903732	1.01195002		1.11098245	1.28786222					0.06903732	1.45613301		1.48884790	1.71223128
3.04001	0.00298375				3.88548	0.134616					0.06951123	1.04497504		1.09797175	1.27485721					0.06951123	1.37101305		1.47206047	1.69533818
3.04843	0.0029156				3.89222	0.134203					0.06998514	1.04602301		1.08496105	1.26185213					0.06998514	1.39987302		1.45527315	1.67844508
3.05685	0.00296737				3.89895	0.133419					0.07045905	1.02790499		1.07298092	1.24885603					0.07045905	1.39380300		1.43957803	1.66160084
3.06526	0.0031133				3.90568	0.132626					0.07093296	0.98189503		1.06103445	1.23586049					0.07093296	1.35882998		1.42391855	1.64475839
3.07368	0.00325307				3.91242	0.131753					0.07140686	0.97755247		1.04938118	1.22298849					0.07140686	1.37273204		1.40856654	1.62809868
3.0821	0.00336645				3.91915	0.130607					0.07188077	1.04604304		1.03777598	1.21013663					0.07188077	1.36412704		1.39326483	1.61146875
3.09052	0.00345387				3.92588	0.129232					0.07235468	0.98184502		1.02594124	1.19740302					0.07235468	1.39197004		1.37779678	1.59490245
3.09893	0.0034525				3.93262	0.127693					0.07282859	0.97589999		1.01402929	1.18470920					0.07282859	1.33022296		1.36227277	1.57835753
3.10735	0.00324877				3.93935	0.125788					0.07330250	0.86842501		1.00241826	1.17217992					0.07330250	1.33201504		1.34711763	1.56199649
3.11577	0.00316616				3.94609	0.124053					0.07377641	0.98511249		0.99097773	1.15974386					0.07377641	1.28131998		1.33217147	1.54573981
3.12419	0.00312567				3.95282	0.122568					0.07425032	0.90732253		0.97986169	1.14718851					0.07425032	1.29298198		1.31757631	1.52942447
3.1326	0.00300764				3.95955	0.121632					0.07472423	0.95636499		0.96903551	1.13452670					0.07472423	1.22831798		1.30329462	1.51305656
3.14102	0.00283376				3.96629	0.120912					0.07519814	0.90354502		0.95819439	1.12203400					0.07519814	1.22095501		1.28904602	1.49684341
3.14944	0.00273033				3.97302	0.120233					0.07567205	0.90983999		0.94733299	1.10977733					0.07567205	1.22927499		1.27484383	1.48084595
3.15785	0.00265582				3.97975	0.119431					0.07614596	0.91887999		0.93661657	1.09752899					0.07614596	1.26515496		1.26079977	1.46486491
3.16627	0.0026366				3.98649	0.118273					0.07661987	0.86651999		0.92622571	1.08529943					0.07661987	1.19699502		1.24711125	1.44892091
3.17469	0.0031311				3.99322	0.117067					0.07709378	0.89862251		0.91585483	1.07310003					0.07709378	1.20283997		1.23346194	1.43302004
3.18311	0.00430947				3.99996	0.115615					0.07756769	0.84327000		0.90556511	1.06102273					0.07756769	1.17790306		1.21997096	1.41729378
3.19152	0.00527999				4.00669	0.113694					0.07804160	0.84772998		0.89532429	1.04895538					0.07804160	1.16264796		1.20652963	1.40158164
3.19994	0.00583268				4.01342	0.111876					0.07851550	0.85450751		0.88559262	1.03699071					0.07851550	1.17075503		1.19360274	1.38601610
3.20836	0.0060076				4.02016	0.110171					0.07898941	0.84924251		0.87586078	1.02502589					0.07898941	1.15218997		1.18067574	1.37045031
3.21678	0.0054968				4.02689	0.108431					0.07946332	0.79001498		0.86625327	1.01304574					0.07946332	1.11786795		1.16805111	1.35493962
3.22519	0.00508741				4.03363	0.106547					0.07993723	0.80801249		0.85664869	1.00106527					0.07993723	1.11738205		1.15543336	1.33943033
3.23361	0.00460124				4.04036	0.104464					0.08041114	0.82160002		0.84711079	0.98939936					0.08041114	1.11119795		1.14292109	1.32423422
3.24203	0.00405582				4.04709	0.102637					0.08088505	0.81980753		0.83758331	0.97778167					0.08088505	1.06474805		1.13042527	1.30908622
3.25044	0.00353193				4.05383	0.101082					0.08135896	0.77143502		0.82847806	0.96624067					0.08135896	1.06485999		1.11835361	1.29404983
3.25886	0.00311744				4.06056	0.09981					0.08183287	0.80833751		0.81950792	0.95472413					0.08183287	1.05723500		1.10641776	1.27904919
3.26728	0.00279587				4.06729	0.0986689					0.08230678	0.79521251		0.81068801	0.94326721					0.08230678	1.02973795		1.09470466	1.26414349
3.2757	0.00248568				4.07403	0.0974459					0.08278069	0.74100000		0.80194983	0.93184285					0.08278069	1.01051199		1.08311270	1.24928920
3.28411	0.002189				4.08076	0.0958959					0.08325460	0.72698498		0.79332078	0.92059330					0.08325460	1.01678503		1.07169441	1.23461397
3.29253	0.00196497				4.0875	0.094502					0.08372851	0.74118251		0.78478566	0.90949433					0.08372851	1.04497302		1.06042569	1.22009259
3.30095	0.00187092				4.09423	0.0932053					0.08420242	0.76751000		0.77631968	0.89840884					0.08420242	1.00655794		1.04922726	1.20560277
3.30937	0.001722				4.10096	0.0919071					0.08467633	0.75155753		0.76794668	0.88734172					0.08467633	0.97355002		1.03812343	1.19115597
3.31778	0.00153696				4.1077	0.090623					0.08515024	0.71923250		0.75968452	0.87636710					0.08515024	1.00508296		1.02715819	1.17681644
3.3262	0.00146131				4.11443	0.0893035					0.08562415	0.70659250		0.75166106	0.86559175					0.08562415	0.97683001		1.01649153	1.16270802
3.33462	0.00149466				4.12116	0.0877832					0.08609805	0.66442001		0.74366853	0.85482451					0.08609805	0.96015751		1.00587162	1.14862504
3.34303	0.00148864				4.1279	0.0859828					0.08657196	0.79935998		0.73579410	0.84408711					0.08657196	0.94239253		0.99543004	1.13463777
3.35145	0.00144064				4.13463	0.0839603					0.08704587	0.68290752		0.72795453	0.83337971					0.08704587	0.94457000		0.98502943	1.12067875
3.35987	0.00124248				4.14137	0.0816954					0.08751978	0.70548749		0.72044040	0.82295182					0.08751978	0.93418252		0.97501092	1.10698252
3.36829	0.001139				4.1481	0.079477					0.08799369	0.71703249		0.71292626	0.81252392					0.08799369	0.92597753		0.96499240	1.09328628
3.3767	0.00119223				4.15483	0.0774792					0.08846760	0.70709997		0.70552832	0.80206225					0.08846760	0.90428752		0.95515566	1.07968346
3.38512	0.00136331				4.16157	0.0757277					0.08894151	0.69696748		0.69813192	0.79160010					0.08894151	0.93379998		0.94532147	1.06608197
3.39354	0.00144871				4.1683	0.0742074					0.08941542	0.62103498		0.69088849	0.78143622					0.08941542	0.91121000		0.93569937	1.05281263
3.40196	0.00145674				4.17504	0.0729008					0.08988933	0.62024498		0.68366671	0.77131462					0.08988933	0.92313999		0.92610731	1.03959037
3.41037	0.00133328				4.18177	0.0717401					0.09036324	0.71137750		0.67665976	0.76133333					0.09036324	0.94502747		0.91674443	1.02652598
3.41879	0.00134639				4.1885	0.0706896					0.09083715	0.68055749		0.66971820	0.75139496					0.09083715	0.86247498		0.90745146	1.01350969
3.42721	0.00133797				4.19524	0.0695757					0.09131106	0.57896250		0.66300195	0.74150264					0.09131106	0.87876749		0.89846162	1.00056798
3.43562	0.00130704				4.20197	0.0682022					0.09178497	0.59751999		0.65640361	0.73163446					0.09178497	0.87187999		0.88963046	0.98766533
3.44404	0.00118673				4.2087	0.0668078					0.09225888	0.64670497		0.64971990	0.72190989					0.09225888	0.84370500		0.88072818	0.97493976
3.45246	0.000944017				4.21544	0.0655443					0.09273279	0.66201252		0.64296527	0.71230461					0.09273279	0.87759000		0.87176683	0.96236118
3.46088	0.00095913				4.22217	0.064359					0.09320670	0.67355001		0.63643594	0.70276319					0.09320670	0.81555498		0.86305170	0.94987283
3.46929	0.000986589				4.22891	0.0631794					0.09368060	0.59599000		0.63019844	0.69330479					0.09368060	0.84778500		0.85465555	0.93750180
3.47771	0.000995346				4.23564	0.0620438					0.09415451	0.64443749		0.62391637	0.68391403					0.09415451	0.78250498		0.84625606	0.92520542
3.48613	0.000996693				4.24237	0.0609235					0.09462842	0.61120999		0.61754256	0.67466374					0.09462842	0.77725750		0.83785007	0.91306372
3.49455	0.00111661				4.24911	0.059766					0.09510233	0.60278249		0.61126692	0.66547394					0.09510233	0.77305502		0.82953203	0.90099385
3.50296	0.00143982				4.25584	0.0585194					0.09557624	0.59287500		0.60534724	0.65650383					0.09557624	0.77560252		0.82153301	0.88918398
3.51138	0.00160531				4.26258	0.0572271					0.09605015	0.56309003		0.59943802	0.64753412					0.09605015	0.79363751		0.81355469	0.87738498
3.5198	0.00163				4.26931	0.0557333					0.09652406	0.54852498		0.59361716	0.63856815					0.09652406	0.80283749		0.80575127	0.86567787
3.52821	0.00141533				4.27604	0.0544653					0.09699797	0.56594503		0.58779629	0.62960217					0.09699797	0.80511999		0.79794790	0.85397082
3.53663	0.00117904				4.28278	0.053812					0.09747188	0.53823751		0.58191617	0.62094425					0.09747188	0.75942248		0.79015097	0.84260012
3.54505	0.00125025				4.28951	0.0534217					0.09794579	0.61105502		0.57603575	0.61228766					0.09794579	0.75154752		0.78235404	0.83123087
3.55347	0.00143732				4.29624	0.0532609					0.09841970	0.55916500		0.57049825	0.60373796					0.09841970	0.78063250		0.77492777	0.82002312
3.56188	0.00158089				4.30298	0.0531825					0.09889361	0.55979252		0.56500514	0.59520219					0.09889361	0.72938752		0.76754946	0.80883650
3.5703	0.00169438				4.30971	0.053038					0.09936752	0.53921002		0.55953708	0.58682529					0.09936752	0.72200000		0.76023700	0.79784795
3.57872	0.00186344				4.31645	0.0526305					0.09984143	0.56324250		0.55407627	0.57849441					0.09984143	0.74523997		0.75294364	0.78691680
3.58714	0.00202091				4.32318	0.0520386					0.10031530	0.56412750		0.54873279	0.57027323					0.10031530	0.69841498		0.74577770	0.77612086
3.59555	0.00211478				4.32991	0.0514301					0.10078920	0.53242999		0.54344784	0.56210656					0.10078920	0.71126002		0.73867528	0.76539205
3.60397	0.0021518				4.33665	0.0508262					0.10126320	0.56037003		0.53819919	0.55408679					0.10126320	0.69588500		0.73166640	0.75483873
3.61239	0.00208959				4.34338	0.0500886					0.10173710	0.57589000		0.53298190	0.54618807					0.10173710	0.74966002		0.72473542	0.74443048
3.6208	0.00197508				4.35011	0.0491562					0.10221100	0.50059003		0.52785741	0.53834639					0.10221100	0.68492252		0.71789888	0.73410916
3.62922	0.00180799				4.35685	0.0482917					0.10268490	0.48737499		0.52284864	0.53057594					0.10268490	0.68761498		0.71118027	0.72389632
3.63764	0.00149628				4.36358	0.0481387					0.10315880	0.51854998		0.51793548	0.52283928					0.10315880	0.67198747		0.70455754	0.71373648
3.64606	0.00144575				4.37032	0.0479664					0.10363270	0.50007999		0.51321211	0.51516960					0.10363270	0.68365753		0.69812507	0.70368201
3.65447	0.00141458				4.37705	0.0477079					0.10410660	0.46983749		0.50846446	0.50757352					0.10410660	0.68041998		0.69169433	0.69371326
3.66289	0.00140239				4.38378	0.047042					0.10458050	0.47095999		0.50363305	0.50023051					0.10458050	0.64767247		0.68526909	0.68403929
3.67131	0.00143378				4.39052	0.0459621					0.10505440	0.50003749		0.49880740	0.49289874					0.10505440	0.64211249		0.67884767	0.67438308
3.67973	0.00133948				4.39725	0.0451987					0.10552830	0.48694500		0.49402584	0.48565376					0.10552830	0.71253002		0.67245596	0.66486342
3.68814	0.00114105				4.40399	0.0445164					0.10600220	0.49540249		0.48924586	0.47840971					0.10600220	0.70386499		0.66606603	0.65534491
3.69656	0.000868787				4.41072	0.0438485					0.10647620	0.46833500		0.48478441	0.47133545					0.10647620	0.67747247		0.66003892	0.64603300
3.70498	0.000585399				4.41745	0.0430918					0.10695010	0.49680999		0.48032400	0.46426288					0.10695010	0.64234251		0.65401319	0.63672331
3.71339	0.000428143				4.42419	0.0423221					0.10742400	0.45229250		0.47586127	0.45740783					0.10742400	0.61603999		0.64802395	0.62767763
3.72181	0.000494794				4.43092	0.0415371					0.10789790	0.45748001		0.47139827	0.45057837					0.10789790	0.61812752		0.64203898	0.61866305
3.73023	0.000720555				4.43765	0.0408146					0.10837180	0.45390499		0.46693858	0.44383536					0.10837180	0.57464749		0.63608615	0.60978942
3.73865	0.000932766				4.44439	0.0403735					0.10884570	0.42412999		0.46247977	0.43711609					0.10884570	0.62561500		0.63014216	0.60095454
3.74706	0.00110435				4.45112	0.040218					0.10931960	0.44772249		0.45813639	0.43055595					0.10931960	0.62684250		0.62431309	0.59229426
3.75548	0.0012289				4.45786	0.0401262					0.10979350	0.44358000		0.45384863	0.42407250					0.10979350	0.68848002		0.61853943	0.58371803
3.7639	0.00113622				4.46459	0.0401196					0.11026740	0.40325001		0.44965907	0.41773052					0.11026740	0.56705499		0.61290463	0.57530934
3.77232	0.000996479				4.47132	0.0401932					0.11074130	0.39061499		0.44554534	0.41149785					0.11074130	0.57906502		0.60737714	0.56703001
3.78073	0.000819492				4.47806	0.0402002					0.11121530	0.40469250		0.44143252	0.40523478					0.11121530	0.58795249		0.60185604	0.55877982
3.78915	0.000645107				4.48479	0.0400848					0.11168920	0.41637251		0.43732262	0.39893797					0.11168920	0.55351001		0.59634527	0.55056819
3.79757	0.000564103				4.49153	0.0399166					0.11216310	0.40349501		0.43321270	0.39276426					0.11216310	0.55444503		0.59083605	0.54246899
3.80598	0.000553173				4.49826	0.0400263					0.11263700	0.41825750		0.42910253	0.38682489					0.11263700	0.59561998		0.58532967	0.53458352
3.8144	0.000488998				4.50499	0.0400936					0.11311090	0.38753501		0.42501464	0.38092587					0.11311090	0.55703002		0.57986281	0.52675325
3.82282	0.000370853				4.51173	0.0400615					0.11358480	0.44080001		0.42099982	0.37515898					0.11358480	0.53363752		0.57452532	0.51910350
3.83124	0.000105989				4.51846	0.0397634					0.11405870	0.49684250		0.41700043	0.36940861					0.11405870	0.57523000		0.56919993	0.51147618
3.83965	0.000214132				4.52519	0.0394536					0.11453260	0.42641500		0.41311024	0.36377570					0.11453260	0.55646747		0.56396015	0.50400755
3.84807	0.000348657				4.53193	0.0398131					0.11500650	0.42331499		0.40921863	0.35814450					0.11500650	0.55111247		0.55871982	0.49654153
3.85649	0.000460012				4.53866	0.0406439					0.11548040	0.35263750		0.40522844	0.35264532					0.11548040	0.54030252		0.55344212	0.48927406
3.86491	0.000530431				4.5454	0.0416393					0.11595430	0.38624001		0.40123827	0.34714617					0.11595430	0.52393252		0.54816448	0.48200660
3.87332	0.000561521				4.55213	0.0425351					0.11642830	0.36561000		0.39752353	0.34180692					0.11642830	0.58118999		0.54316399	0.47493934
3.88174	0.000502261				4.55886	0.0433198					0.11690220	0.37694749		0.39383905	0.33648591					0.11690220	0.57985252		0.53819421	0.46789502
3.89016	0.000596148				4.5656	0.0439959					0.11737610	0.43501499		0.39011095	0.33128099					0.11737610	0.57673252		0.53320383	0.46101054
3.89858	0.000729479				4.57233	0.044556					0.11785000	0.39177749		0.38637144	0.32610617					0.11785000	0.50247753		0.52820795	0.45416745
3.90699	0.000719815				4.57906	0.044969					0.11832390	0.39253750		0.38264522	0.32101773					0.11832390	0.49202999		0.52322868	0.44744532
3.91541	0.000609054				4.5858	0.0450486					0.11879780	0.39829999		0.37892513	0.31596932					0.11879780	0.46942750		0.51825701	0.44077919
3.92383	0.000660931				4.59253	0.0448523					0.11927170	0.41371000		0.37521747	0.31103672					0.11927170	0.54536247		0.51333308	0.43424810
3.93224	0.000701069				4.59927	0.0450661					0.11974560	0.39909500		0.37151912	0.30619042					0.11974560	0.53023750		0.50844469	0.42781762
3.94066	0.000723928				4.606	0.0458198					0.12021950	0.37749499		0.36788494	0.30140334					0.12021950	0.53486001		0.50360611	0.42146591
3.94908	0.000636714				4.61273	0.0465773					0.12069340	0.30990750		0.36432525	0.29668502					0.12069340	0.54940999		0.49882531	0.41520557
3.9575	0.000616642				4.61947	0.0472128					0.12116730	0.34529251		0.36075541	0.29203171					0.12116730	0.48844001		0.49405046	0.40902658
3.96591	0.000596065				4.6262	0.0476297					0.12164130	0.33872250		0.35716635	0.28749664					0.12164130	0.48095250		0.48928560	0.40299543
3.97433	0.000569961				4.63294	0.0477573					0.12211520	0.31198499		0.35359955	0.28298202					0.12211520	0.47181499		0.48454840	0.39699766
3.98275	0.000466718				4.63967	0.0475601					0.12258910	0.35794249		0.35009977	0.27852830					0.12258910	0.49482000		0.47989447	0.39110014
3.99117	0.000300658				4.6464	0.0474071					0.12306300	0.39796251		0.34660534	0.27409400					0.12306300	0.46695000		0.47524681	0.38523039
3.99958	0.000125275				4.65314	0.0472418					0.12353690	0.34739000		0.34314604	0.26978689					0.12353690	0.46789750		0.47064097	0.37954239
4.008	0.000248198				4.65987	0.0469688					0.12401080	0.36323500		0.33968638	0.26548456					0.12401080	0.45583749		0.46603534	0.37385946
4.01642	0.000346612				4.6666	0.0466377					0.12448470	0.34796000		0.33621179	0.26138769					0.12448470	0.46097499		0.46144168	0.36839344
4.02483	0.000427749				4.67334	0.0464334					0.12495860	0.32538500		0.33273730	0.25729088					0.12495860	0.44609001		0.45684810	0.36292748
4.03325	0.000536937				4.68007	0.0464856					0.12543251	0.30202749		0.32942938	0.25333705					0.12543251	0.48766500		0.45242042	0.35762969
4.04167	0.000624837				4.68681	0.0468131					0.12590639	0.32374999		0.32613756	0.24939707					0.12590639	0.40466249		0.44800884	0.35234829
4.05009	0.000652134				4.69354	0.0475779					0.12638040	0.29923749		0.32279618	0.24544896					0.12638040	0.41379499		0.44355306	0.34712635
4.0585	0.000625872				4.70027	0.0481438					0.12685430	0.31874499		0.31944355	0.24149992					0.12685430	0.50546253		0.43908768	0.34192058
4.06692	0.000540217				4.70701	0.0484792					0.12732820	0.35867250		0.31614153	0.23770605					0.12732820	0.45280999		0.43470719	0.33687654
4.07534	0.000820116				4.71374	0.048451					0.12780210	0.36003250		0.31286199	0.23398104					0.12780210	0.41227499		0.43036440	0.33190438
4.08376	0.00155782				4.72048	0.0482981					0.12827601	0.35766250		0.30956214	0.23031272					0.12827601	0.42572749		0.42599068	0.32702095
4.09217	0.00208778				4.72721	0.0485268					0.12874991	0.34454751		0.30624771	0.22668502					0.12874991	0.44025999		0.42159481	0.32220118
4.10059	0.00242832				4.73394	0.0486685					0.12922379	0.30742750		0.30298739	0.22315178					0.12922379	0.40481749		0.41726517	0.31749009
4.10901	0.0023899				4.74068	0.0485263					0.12969770	0.31084251		0.29978734	0.21972386					0.12969770	0.39618000		0.41300927	0.31290022
4.11742	0.00218123				4.74741	0.0482887					0.13017160	0.28448749		0.29660999	0.21630735					0.13017160	0.41346750		0.40878082	0.30833633
4.12584	0.00180793				4.75414	0.0482183					0.13064550	0.29102001		0.29347258	0.21291095					0.13064550	0.38317749		0.40460076	0.30381823
4.13426	0.00147375				4.76088	0.0480578					0.13111940	0.38045749		0.29033054	0.20956182					0.13111940	0.43160999		0.40041953	0.29935393
4.14268	0.001171				4.76761	0.0477818					0.13159341	0.30183250		0.28717410	0.20635239					0.13159341	0.40855500		0.39623383	0.29504841
4.15109	0.000900267				4.77435	0.0473894					0.13206729	0.26694000		0.28402640	0.20315487					0.13206729	0.36375251		0.39205910	0.29076052
4.15951	0.000970586				4.78108	0.0471386					0.13254119	0.28088999		0.28092660	0.20002427					0.13254119	0.35964000		0.38794422	0.28657268
4.16793	0.00122228				4.78781	0.0471642					0.13301510	0.32696751		0.27782718	0.19689596					0.13301510	0.40672001		0.38383017	0.28238880
4.17635	0.00148934				4.79455	0.0472506					0.13348900	0.29071000		0.27473987	0.19383679					0.13348900	0.39179000		0.37974188	0.27832501
4.18476	0.00166996				4.80128	0.0472653					0.13396290	0.29934001		0.27165259	0.19077761					0.13396290	0.40730751		0.37565359	0.27426119
4.19318	0.00177405				4.80801	0.0473615					0.13443680	0.24140251		0.26859294	0.18789962					0.13443680	0.39248249		0.37159062	0.27039055
4.2016	0.00175621				4.81475	0.0477346					0.13491070	0.31215000		0.26553562	0.18503699					0.13491070	0.40211499		0.36752984	0.26653629
4.21001	0.00164241				4.82148	0.0480706					0.13538460	0.30687001		0.26249924	0.18219514					0.13538460	0.37941751		0.36352567	0.26274378
4.21843	0.00124069				4.82822	0.0482974					0.13585851	0.25530499		0.25946773	0.17935811					0.13585851	0.37036750		0.35953465	0.25896563
4.22685	0.000942696				4.83495	0.0483054					0.13633239	0.26802501		0.25654510	0.17660116					0.13633239	0.36588249		0.35563072	0.25528184
4.23527	0.000825176				4.84168	0.048237					0.13680640	0.27552250		0.25366808	0.17387758					0.13680640	0.35439500		0.35176279	0.25163725
4.24368	0.000771603				4.84842	0.0481501					0.13728030	0.28358749		0.25071558	0.17122770					0.13728030	0.35723001		0.34784678	0.24808643
4.2521	0.000595036				4.85515	0.0481557					0.13775420	0.26277500		0.24771049	0.16862831					0.13775420	0.40827250		0.34389696	0.24459981
4.26052	0.000326128				4.86189	0.0482071					0.13822810	0.22293250		0.24477442	0.16607676					0.13822810	0.38781250		0.34001563	0.24117437
4.26894	0.000132365				4.86862	0.0482343					0.13870201	0.23300500		0.24191271	0.16357678					0.13870201	0.30823749		0.33620805	0.23781481
4.27735	0.000106759				4.87535	0.0480887					0.13917591	0.24716750		0.23902536	0.16110551					0.13917591	0.33049500		0.33238362	0.23449385
4.28577	0.000113341				4.88209	0.047648					0.13964979	0.23654000		0.23609470	0.15868297					0.13964979	0.34310001		0.32853071	0.23123833
4.29419	0.000123265				4.88882	0.0474052					0.14012370	0.20742249		0.23320556	0.15628604					0.14012370	0.31655750		0.32471828	0.22801941
4.3026	0.000122831				4.89555	0.0474566					0.14059760	0.25105000		0.23043423	0.15396188					0.14059760	0.32238001		0.32102088	0.22490443
4.31102	0.000111474				4.90229	0.0478812					0.14107150	0.24734500		0.22765898	0.15164452					0.14107150	0.35159001		0.31732068	0.22179938
4.31944	5.75454e-05				4.90902	0.0482653					0.14154550	0.23166250		0.22486105	0.14936509					0.14154550	0.35232750		0.31360410	0.21874962
4.32786	-4.84974e-05				4.91576	0.0485775					0.14201941	0.23861250		0.22206808	0.14709127					0.14201941	0.33083501		0.30989385	0.21570664
4.33627	-3.21814e-06				4.92249	0.0488041					0.14249329	0.25082749		0.21937725	0.14493722					0.14249329	0.37325001		0.30631260	0.21280689
4.34469	0.000171543				4.92922	0.0489058					0.14296719	0.26044500		0.21668634	0.14278310					0.14296719	0.33001250		0.30273124	0.20990706
4.35311	0.000316575				4.93596	0.0488254					0.14344110	0.24098000		0.21400655	0.14067450					0.14344110	0.31389749		0.29915337	0.20707635
4.36153	0.000431225				4.94269	0.0485136					0.14391500	0.24785250		0.21132758	0.13856929					0.14391500	0.30897000		0.29557576	0.20425079
4.36994	0.000456621				4.94942	0.0481728					0.14438890	0.24882500		0.20867453	0.13658265					0.14438890	0.32586500		0.29204403	0.20155546
4.37836	0.000605693				4.95616	0.0476982					0.14486280	0.18958250		0.20602715	0.13462193					0.14486280	0.31240499		0.28852230	0.19888862
4.38678	0.00097585				4.96289	0.0471178					0.14533670	0.24490251		0.20336209	0.13268222					0.14533670	0.30250749		0.28499446	0.19626986
4.39519	0.00132051				4.96963	0.0466826					0.14581060	0.21385750		0.20068980	0.13075109					0.14581060	0.29312751		0.28146415	0.19367068
4.40361	0.00155517				4.97636	0.0463265					0.14628451	0.22408250		0.19808359	0.12886377					0.14628451	0.35379750		0.27800399	0.19112730
4.41203	0.00169207				4.98309	0.0459291					0.14675850	0.19958250		0.19552090	0.12700526					0.14675850	0.29118249		0.27458986	0.18862059
4.42045	0.00167063				4.98983	0.045394					0.14723240	0.20970750		0.19298634	0.12518223					0.14723240	0.31619000		0.27120704	0.18615698
4.42886	0.00164661				4.99656	0.0447615					0.14770630	0.19030750		0.19048053	0.12339568					0.14770630	0.27781251		0.26785606	0.18373768
4.43728	0.00161118				5.0033	0.0445566					0.14818020	0.17612250		0.18800214	0.12162478					0.14818020	0.29065001		0.26453212	0.18134658
4.4457	0.00144991				5.01003	0.0444568					0.14865410	0.22999500		0.18556847	0.11987937					0.14865410	0.28118250		0.26125224	0.17900144
4.45412	0.00138068				5.01676	0.0441612					0.14912800	0.15577000		0.18310504	0.11816590					0.14912800	0.30626750		0.25795328	0.17668889
4.46253	0.00132036				5.0235	0.0434597					0.14960191	0.14575750		0.18056130	0.11653869					0.14960191	0.28546751		0.25460280	0.17446444
4.47095	0.00109187				5.03023	0.0421192																		0.17225239
4.47937	0.00072633				5.03696	0.0409586																		0.17010512
4.48778	0.000312155				5.0437	0.0402719																		0.16796049
4.4962	0.00016372				5.05043	0.0397063																		0.16586605
4.50462	0.000360428				5.05717	0.039117																		0.16377115
4.51304	0.000546621				5.0639	0.0385225																		0.16175559
4.52145	0.000555786				5.07063	0.037954																		0.15974508
4.52987	0.000429813				5.07737	0.0373513																		0.15779313
4.53829	0.00035814				5.0841	0.0366602																		0.15585315
4.54671	0.00019314				5.09084	0.0359079																		0.15397915
4.55512	-4.21616e-05				5.09757	0.0349063																		0.15213089
4.56354	-0.000211248				5.1043	0.0339047																		0.15029939
4.57196	-7.6846e-05				5.11104	0.0333121																		0.14847861
4.58037	0.000140602				5.11777	0.0327981																		0.14669255
4.58879	0.000276487				5.1245	0.0322162																		0.14494098
4.59721	0.000341442				5.13124	0.0315096																		0.14322432
4.60563	0.000305373				5.13797	0.0306513																		0.14156192
4.61404	0.000196908				5.14471	0.0298647																		0.13990662
4.62246	0.000166915				5.15144	0.0290756																		0.13826964
4.63088	0.000496188				5.15817	0.0280691																		0.13664469
4.6393	0.00113228				5.16491	0.0266228																		0.13507875
4.64771	0.00158665				5.17164	0.0254532																		0.13351590
4.65613	0.00188171				5.17837	0.0247277																		0.13200225
4.66455	0.00193093				5.18511	0.0242211																		0.13048854
4.67296	0.00176149				5.19184	0.0238535																		0.12902302
4.68138	0.0016227				5.19858	0.023622																		0.12755978
4.6898	0.0014854				5.20531	0.0234825																		0.12613129
4.69822	0.00135057				5.21204	0.023294																		0.12470943
4.70663	0.00123537				5.21878	0.0230445																		0.12331093
4.71505	0.00115645				5.22551	0.0227173																		0.12192117
4.72347	0.00139665				5.23225	0.0223585																		0.12057245
4.73189	0.00193873				5.23898	0.0220296																		0.11924910
4.7403	0.0022166				5.24571	0.0218353																		0.11794776
4.74872	0.00229103				5.25245	0.0216405																		0.11666770
4.75714	0.00242449				5.25918	0.0212945																		0.11539898
4.76555	0.00246377				5.26591	0.0208447																		0.11414739
4.77397	0.00242439				5.27265	0.0203463																		0.11290387
4.78239	0.00231683				5.27938	0.0197206																		0.11168105
4.79081	0.00214736				5.28612	0.0190223																		0.11046540
4.79922	0.00189596				5.29285	0.0184704																		0.10928285
4.80764	0.00214469				5.29958	0.0180604																		0.10810309
4.81606	0.00242905				5.30632	0.0178294																		0.10696162
4.82448	0.00262368				5.31305	0.0177435																		0.10582015
4.83289	0.00274038				5.31979	0.0178999																		0.10471397
4.84131	0.00275175				5.32652	0.0181326																		0.10360938
4.84973	0.00275137				5.33325	0.0183488																		0.10251326
4.85814	0.00293042				5.33999	0.0184851																		0.10141842
4.86656	0.00308419				5.34672	0.0185219																		0.10036307
4.87498	0.00309953				5.35345	0.018349																		0.09932165
4.8834	0.00299814				5.36019	0.018088																		0.09828447
4.89181	0.00280371				5.36692	0.0182034																		0.09724980
4.90023	0.00284906				5.37366	0.0184764																		0.09622098
4.90865	0.00293978				5.38039	0.0187836																		0.09519753
4.91707	0.00307797				5.38712	0.0192004																		0.09419597
4.92548	0.00339869				5.39386	0.0199371																		0.09322629
4.9339	0.0039444				5.40059	0.0209346																		0.09226166
4.94232	0.00468258				5.40732	0.0218935																		0.09130895
4.95073	0.00538464				5.41406	0.0228264																		0.09036059
4.95915	0.00597079				5.42079	0.0237177																		0.08943202
4.96757	0.00635911				5.42753	0.024486																		0.08850495
4.97599	0.00660096				5.43426	0.0251981																		0.08759582
4.9844	0.00697699				5.44099	0.0261538																		0.08668668
4.99282	0.00735286				5.44773	0.0276805																		0.08578603
5.00124	0.00768433				5.45446	0.0294843																		0.08488566
5.00966	0.00798265				5.4612	0.031231																		0.08400948
5.01807	0.00830415				5.46793	0.0330016																		0.08313732
5.02649	0.00858193				5.47466	0.0348007																		0.08227110
5.03491	0.00885917				5.4814	0.0365545																		0.08140690
5.04332	0.00961893				5.48813	0.0387258																		0.08056374
5.05174	0.0103425				5.49486	0.0415702																		0.07973290
5.06016	0.0109731				5.5016	0.0445594																		0.07890961
5.06858	0.0115658				5.50833	0.0476958																		0.07809309
5.07699	0.0126924				5.51507	0.0512759																		0.07728584
5.08541	0.014317				5.5218	0.0560472																		0.07649157
5.09383	0.0159349				5.52853	0.0617729																		0.07570006
5.10225	0.0174987				5.53527	0.0671633																		0.07491480
5.11066	0.0190197				5.542	0.0724594																		0.07412934
5.11908	0.0205629				5.54873	0.0779799																		0.07334305
5.1275	0.0224148				5.55547	0.0833803																		0.07255968
5.13592	0.0241098				5.5622	0.0894789																		0.07180923
5.14433	0.0255144				5.56894	0.0967021																		0.07105880
5.15275	0.0266752				5.57567	0.103788																		0.07032067
5.16117	0.0276338				5.5824	0.110996																		0.06958283
5.16958	0.0288163				5.58914	0.118835																		0.06884407
5.178	0.0299278				5.59587	0.127161																		0.06810517
5.18642	0.0310008				5.60261	0.135631																		0.06738002
5.19484	0.0323841				5.60934	0.143781																		0.06665931
5.20325	0.034715				5.61607	0.152309																		0.06594899
5.21167	0.0378258				5.62281	0.161925																		0.06524437
5.22009	0.0405527				5.62954	0.172769																		0.06454596
5.22851	0.0427347				5.63627	0.184483																		0.06385318
5.23692	0.0445061				5.64301	0.196305																		0.06316260
5.24534	0.0465745				5.64974	0.208139																		0.06247500
5.25376	0.049084				5.65648	0.219112																		0.06179589
5.26217	0.051735				5.66321	0.230157																		0.06113523
5.27059	0.0545543				5.66994	0.242846																		0.06047536
5.27901	0.0573703				5.67668	0.255669																		0.05981848
5.28743	0.0602058				5.68341	0.267842																		0.05916165
5.29584	0.0626512				5.69015	0.280312																		0.05850533
5.30426	0.0647262				5.69688	0.292835																		0.05784901
5.31268	0.0664927				5.70361	0.305028																		0.05721277
5.3211	0.0680729				5.71035	0.317386																		0.05657699
5.32951	0.070365				5.71708	0.329863																		0.05595959
5.33793	0.0723953				5.72381	0.342701																		0.05534480
5.34635	0.0748716				5.73055	0.356152																		0.05473153
5.35476	0.0773419				5.73728	0.369984																		0.05411871
5.36318	0.079785				5.74402	0.383161																		0.05351327
5.3716	0.0819406				5.75075	0.396115																		0.05291172
5.38002	0.0845587				5.75748	0.408556																		0.05231595
5.38843	0.087188				5.76422	0.419834																		0.05172503
5.39685	0.0901557				5.77095	0.430558																		0.05113963
5.40527	0.0927758				5.77768	0.441753																		0.05056169
5.41369	0.0948131				5.78442	0.45366																		0.04998501
5.4221	0.0963515				5.79115	0.465341																		0.04941094
5.43052	0.0972837				5.79789	0.47694																		0.04884068
5.43894	0.0977215				5.80462	0.488282																		0.04828439
5.44735	0.0987405				5.81135	0.498802																		0.04772875
5.45577	0.100088				5.81809	0.508194																		0.04717873
5.46419	0.101444				5.82482	0.516941																		0.04662870
5.47261	0.102676				5.83156	0.525694																		0.04609142
5.48102	0.103827				5.83829	0.533975																		0.04555422
5.48944	0.105195				5.84502	0.541801																		0.04502057
5.49786	0.106521				5.85176	0.548897																		0.04448751
5.50628	0.107593				5.85849	0.555623																		0.04397158
5.51469	0.108446				5.86522	0.562427																		0.04346066
5.52311	0.109021				5.87196	0.569088																		0.04295140
5.53153	0.109491				5.87869	0.575534																		0.04244299
5.53994	0.109748				5.88543	0.581705																		0.04194616
5.54836	0.109829				5.89216	0.587696																		0.04145866
5.55678	0.109776				5.89889	0.593047																		0.04096837
5.5652	0.109391				5.90563	0.597815																		0.04047459
5.57361	0.108798				5.91236	0.602169																		0.03998713
5.58203	0.108056				5.9191	0.606473																		0.03951225
5.59045	0.107334				5.92583	0.610734																		0.03904146
5.59887	0.106617				5.93256	0.614573																		0.03858457
5.60728	0.105763				5.9393	0.61799																		0.03812866
5.6157	0.104972				5.94603	0.620929																		0.03768046
5.62412	0.10404				5.95276	0.623363																		0.03723223
5.63253	0.103192				5.9595	0.625144																		0.03677637
5.64095	0.102401				5.96623	0.626555																		0.03632052
5.64937	0.101078				5.97297	0.628431																		0.03589004
5.65779	0.099886				5.9797	0.630768																		0.03546260
5.6662	0.0987739				5.98643	0.632609																		0.03504510
5.67462	0.0973518				5.99317	0.63392																		0.03463026
5.68304	0.0960135				5.9999	0.634496																		0.03421641
5.69146	0.0944462				6.00663	0.634487																		0.03380302
5.69987	0.0931456				6.01337	0.634426																		0.03339715
5.70829	0.0920572				6.0201	0.634096																		0.03299713
5.71671	0.0910938				6.02684	0.632996																		0.03260306
5.72512	0.0894754				6.03357	0.631268																		0.03221622
5.73354	0.0871075				6.0403	0.629308																		0.03183075
5.74196	0.0849426				6.04704	0.626882																		0.03144788
5.75038	0.0832256				6.05377	0.623886																		0.03106887
5.75879	0.0817439				6.06051	0.620392																		0.03070250
5.76721	0.0804296				6.06724	0.615977																		0.03033755
5.77563	0.07887				6.07397	0.610922																		0.02998238
5.78405	0.0774326				6.08071	0.605559																		0.02962726
5.79246	0.0753273				6.08744	0.600238																		0.02927704
5.80088	0.0732934				6.09417	0.594165																		0.02892682
5.8093	0.0714815				6.10091	0.586895																		0.02858698
5.81771	0.0696219				6.10764	0.579262																		0.02824827
5.82613	0.0678099				6.11438	0.571497																		0.02792026
5.83455	0.0660287				6.12111	0.563427																		0.02759507
5.84297	0.064246				6.12784	0.555421																		0.02727477
5.85138	0.0621148				6.13458	0.547768																		0.02695669
5.8598	0.0602153				6.14131	0.539477																		0.02664623
5.86822	0.0586145				6.14805	0.530032																		0.02634145
5.87664	0.0572248				6.15478	0.519961																		0.02604214
5.88505	0.0555286				6.16151	0.51037																		0.02574923
5.89347	0.0544089				6.16825	0.500407																		0.02546058
5.90189	0.0534876				6.17498	0.489173																		0.02517982
5.9103	0.0527024				6.18171	0.478261																		0.02489983
5.91872	0.0520279				6.18845	0.467663																		0.02462229
5.92714	0.0514036				6.19518	0.456783																		0.02434564
5.93556	0.0508119				6.20192	0.446256																		0.02407490
5.94397	0.0500593				6.20865	0.435699																		0.02380443
5.95239	0.0484393				6.21538	0.42477																		0.02354922
5.96081	0.0469951				6.22212	0.414173																		0.02329401
5.96923	0.0457856				6.22885	0.404077																		0.02304882
5.97764	0.0447665				6.23558	0.394257																		0.02280461
5.98606	0.0438089				6.24232	0.384981																		0.02256666
5.99448	0.0426014				6.24905	0.375562																		0.02233027
6.00289	0.0415283				6.25579	0.366161																		0.02210140
6.01131	0.0406298				6.26252	0.356397																		0.02187589
6.01973	0.0398726				6.26925	0.346154																		0.02165328
6.02815	0.0391657				6.27599	0.3359																		0.02143270
6.03656	0.0384205				6.28272	0.325717																		0.02121912
6.04498	0.0375979				6.28946	0.315883																		0.02101335
6.0534	0.036719				6.29619	0.306854																		0.02080961
6.06182	0.0360429				6.30292	0.29862																		0.02060947
6.07023	0.0354463				6.30966	0.290665																		0.02041079
6.07865	0.034893				6.31639	0.282302																		0.02021643
6.08707	0.03406				6.32312	0.274306																		0.02002384
6.09548	0.0332473				6.32986	0.266786																		0.01984208
6.1039	0.0322839				6.33659	0.259771																		0.01966063
6.11232	0.0312348				6.34333	0.252581																		0.01948889
6.12074	0.0303486				6.35006	0.245519																		0.01931710
6.12915	0.0296077				6.35679	0.239054																		0.01915113
6.13757	0.029106				6.36353	0.232651																		0.01898565
6.14599	0.0286198				6.37026	0.225682																		0.01882497
6.15441	0.0281411				6.37699	0.219213																		0.01866541
6.16282	0.027592				6.38373	0.212949																		0.01851421
6.17124	0.0269735				6.39046	0.206538																		0.01836661
6.17966	0.0264448				6.3972	0.200556																		0.01822217
6.18807	0.0259428				6.40393	0.195014																		0.01807993
6.19649	0.0254662				6.41066	0.189711																		0.01794255
6.20491	0.0250552				6.4174	0.184545																		0.01781045
6.21333	0.0246969				6.42413	0.179453																		0.01767918
6.22174	0.0243562				6.43087	0.174477																		0.01754942
6.23016	0.0240261				6.4376	0.169284																		0.01742237
6.23858	0.0236951				6.44433	0.164422																		0.01730310
6.247	0.0232224				6.45107	0.16004																		0.01718474
6.25541	0.0226227				6.4578	0.156043																		0.01707154
6.26383	0.0218369				6.46453	0.152011																		0.01695869
6.27225	0.0215766				6.47127	0.14754																		0.01685419
6.28066	0.0213807				6.478	0.143193																		0.01674970
6.28908	0.0212335				6.48474	0.138978																		0.01664577
6.2975	0.0210576				6.49147	0.135051																		0.01654187
6.30592	0.0208513				6.4982	0.131498																		0.01645047
6.31433	0.0205117				6.50494	0.128191																		0.01636185
6.32275	0.0199118				6.51167	0.124737																		0.01627398
6.33117	0.0192419				6.51841	0.120969																		0.01618643
6.33959	0.0185123				6.52514	0.117354																		0.01610418
6.348	0.0177188				6.53187	0.113919																		0.01602550
6.35642	0.0169474				6.53861	0.110823																		0.01594903
6.36484	0.0163731				6.54534	0.10801																		0.01587487
6.37326	0.0160774				6.55207	0.105292																		0.01580332
6.38167	0.0158753				6.55881	0.102483																		0.01573606
6.39009	0.01568				6.56554	0.0998073																		0.01566935
6.39851	0.0154891				6.57228	0.0971382																		0.01560420
6.40692	0.0152734				6.57901	0.094242																		0.01554064
6.41534	0.0149171				6.58574	0.0912812																		0.01548549
6.42376	0.0147952				6.59248	0.0885187																		0.01543045
6.43218	0.0147204				6.59921	0.0860094																		0.01537743
6.44059	0.0149544				6.60594	0.0836457																		0.01532442
6.44901	0.0150165				6.61268	0.0811891																		0.01527351
6.45743	0.0149248				6.61941	0.0787108																		0.01522275
6.46585	0.0145748				6.62615	0.0765737																		0.01518257
6.47426	0.0142957				6.63288	0.0747257																		0.01514460
6.48268	0.014054				6.63961	0.0730691																		0.01510296
6.4911	0.0138413				6.64635	0.0714839																		0.01505991
6.49951	0.0136158				6.65308	0.0699188																		0.01502532
6.50793	0.0133675				6.65982	0.068207																		0.01499621
6.51635	0.0134963				6.66655	0.0663363																		0.01496694
6.52477	0.0136473				6.67328	0.0646106																		0.01493751
6.53318	0.0137112				6.68002	0.0630381																		0.01490992
6.5416	0.0136825				6.68675	0.0615634																		0.01488522
6.55002	0.0133277				6.69348	0.0601165																		0.01486188
6.55844	0.013232				6.70022	0.0587616																		0.01484208
6.56685	0.0131677				6.70695	0.0574491																		0.01482282
6.57527	0.0130578				6.71369	0.0559896																		0.01480626
6.58369	0.012903				6.72042	0.0543594																		0.01478974
6.5921	0.0126215				6.72715	0.0529691																		0.01477378
6.60052	0.0123727				6.73389	0.0517764																		0.01475783
6.60894	0.0121551				6.74062	0.05072																		0.01475030
6.61736	0.0120193				6.74736	0.0497753																		0.01474324
6.62577	0.0119179				6.75409	0.0488645																		0.01473845
6.63419	0.0117893				6.76082	0.0478584																		0.01473411
6.64261	0.011631				6.76756	0.046858																		0.01473157
6.65103	0.011335				6.77429	0.0457932																		0.01472971
6.65944	0.0108334				6.78102	0.0444768																		0.01472894
6.66786	0.0105784				6.78776	0.0432557																		0.01472883
6.67628	0.0105579				6.79449	0.0421574																		0.01473074
6.68469	0.0107053				6.80123	0.0411606																		0.01473461
6.69311	0.0108355				6.80796	0.0402442																		0.01474032
6.70153	0.0108681				6.81469	0.0393956																		0.01474884
6.70995	0.0108473				6.82143	0.0385656																		0.01475763
6.71836	0.0111686				6.82816	0.037818																		0.01476708
6.72678	0.0116027				6.83489	0.0371884																		0.01477742
6.7352	0.0119674				6.84163	0.0364273																		0.01479192
6.74362	0.0122798				6.84836	0.0356199																		0.01480642
6.75203	0.0126174				6.8551	0.0349225																		0.01482075
6.76045	0.0128564				6.86183	0.0343008																		0.01483509
6.76887	0.0130003				6.86856	0.0337024																		0.01485440
6.77728	0.0129039				6.8753	0.0329935																		0.01487393
6.7857	0.0129374				6.88203	0.0321826																		0.01489581
6.79412	0.0129548				6.88877	0.0314144																		0.01491812
6.80254	0.012958				6.8955	0.0306023																		0.01494230
6.81095	0.0129682				6.90223	0.029768																		0.01496716
6.81937	0.0134753				6.90897	0.029094																		0.01499154
6.82779	0.0140142				6.9157	0.028555																		0.01501564
6.83621	0.0145733				6.92243	0.0281115																		0.01504290
6.84462	0.0150548				6.92917	0.0276976																		0.01507310
6.85304	0.0154188				6.9359	0.027226																		0.01510357
6.86146	0.0157324				6.94264	0.0267344																		0.01513440
6.86987	0.0166819				6.94937	0.0262962																		0.01516575
6.87829	0.0181528				6.9561	0.025867																		0.01519832
6.88671	0.0195781				6.96284	0.0253542																		0.01523172
6.89513	0.0207972				6.96957	0.0247705																		0.01526879
6.90354	0.0217541				6.9763	0.0241472																		0.01530574
6.91196	0.0224816				6.98304	0.0234521																		0.01534120
6.92038	0.0229419				6.98977	0.0227837																		0.01537665
6.9288	0.0242184				6.99651	0.0224796																		0.01541656
6.93721	0.0258594				7.00324	0.0223225																		0.01545662
6.94563	0.0281968				7.00997	0.0221769																		0.01549721
6.95405	0.0300396				7.01671	0.0220232																		0.01553789
6.96246	0.0314513				7.02344	0.0218204																		0.01558235
6.97088	0.0322831				7.03018	0.0215501																		0.01562810
6.9793	0.0332684				7.03691	0.0212041																		0.01567416
6.98772	0.0346298				7.04364	0.0208277																		0.01572038
6.99613	0.0359405				7.05038	0.020312																		0.01576750
7.00455	0.0372075				7.05711	0.0197263																		0.01581542
7.01297	0.0384244				7.06384	0.0191524																		0.01586377
7.02139	0.0397669				7.07058	0.0184594																		0.01591272
7.0298	0.0420361				7.07731	0.0178064																		0.01596262
7.03822	0.0443145				7.08405	0.0176195																		0.01601466
7.04664	0.0463364				7.09078	0.0177331																		0.01606625
7.05505	0.0479371				7.09751	0.0178554																		0.01611593
7.06347	0.0494288				7.10425	0.0178112																		0.01616639
7.07189	0.054065				7.11098	0.0176888																		0.01622538
7.08031	0.0583022				7.11772	0.0176412																		0.01628437
7.08872	0.0622659				7.12445	0.0176181																		0.01633848
7.09714	0.0667656				7.13118	0.0176006																		0.01639246
7.10556	0.0705649				7.13792	0.017581																		0.01645001
7.11398	0.0736958				7.14465	0.0174753																		0.01650811
7.12239	0.076358				7.15138	0.0171428																		0.01656781
7.13081	0.0798928				7.15812	0.0166627																		0.01662805
7.13923	0.084139				7.16485	0.0162305																		0.01668801
7.14764	0.088677				7.17159	0.0159613																		0.01674781
7.15606	0.0923887				7.17832	0.0157133																		0.01681011
7.16448	0.0953741				7.18505	0.0154629																		0.01687458
7.1729	0.0973551				7.19179	0.0150951																		0.01693886
7.18131	0.100346				7.19852	0.0146233																		0.01700287
7.18973	0.103724				7.20525	0.0143825																		0.01706774
7.19815	0.106798				7.21199	0.0142596																		0.01713447
7.20657	0.109316				7.21872	0.014153																		0.01720123
7.21498	0.1114				7.22546	0.0140592																		0.01726822
7.2234	0.113533				7.23219	0.0139556																		0.01733527
7.23182	0.115465				7.23892	0.0138038																		0.01740287
7.24023	0.117254				7.24566	0.0135888																		0.01747048
7.24865	0.119256				7.25239	0.0133952																		0.01754098
7.25707	0.121183				7.25913	0.0133934																		0.01761153
7.26549	0.123052				7.26586	0.0133186																		0.01768254
7.2739	0.124905				7.27259	0.0131011																		0.01775362
7.28232	0.12653				7.27933	0.0126945																		0.01782544
7.29074	0.127998				7.28606	0.0123643																		0.01789750
7.29916	0.129822				7.29279	0.0120708																		0.01797126
7.30757	0.132154				7.29953	0.0116983																		0.01804594
7.31599	0.133958				7.30626	0.0110901																		0.01811939
7.32441	0.135275				7.313	0.0105849																		0.01819181
7.33282	0.135672				7.31973	0.0103799																		0.01826607
7.34124	0.137314				7.32646	0.010336																		0.01834274
7.34966	0.138472				7.3332	0.0104029																		0.01841966
7.35808	0.139174				7.33993	0.0104493																		0.01849707
7.36649	0.138893				7.34667	0.0103757																		0.01857448
7.37491	0.139368				7.3534	0.0101284																		0.01865187
7.38333	0.140232				7.36013	0.00973392																		0.01872935
7.39175	0.141191				7.36687	0.00954541																		0.01880787
7.40016	0.1422				7.3736	0.00943471																		0.01888640
7.40858	0.142825				7.38033	0.00927975																		0.01896663
7.417	0.143111				7.38707	0.00906047																		0.01904687
7.42541	0.142845				7.3938	0.0088183																		0.01912607
7.43383	0.142606				7.40054	0.00872409																		0.01920514
7.44225	0.142922				7.40727	0.00865206																		0.01928654
7.45067	0.143658				7.414	0.00854819																		0.01936864
7.45908	0.144131				7.42074	0.0083933																		0.01944925
7.4675	0.144374				7.42747	0.00816585																		0.01952913
7.47592	0.144274				7.4342	0.00803073																		0.01961034
7.48434	0.144036				7.44094	0.00810051																		0.01969265
7.49275	0.143032				7.44767	0.00810534																		0.01977542
7.50117	0.142003				7.45441	0.00790263																		0.01985876
7.50959	0.140937				7.46114	0.00741999																		0.01994182
7.518	0.139551				7.46787	0.00717219																		0.02002431
7.52642	0.137551				7.47461	0.00692337																		0.02010712
7.53484	0.135546				7.48134	0.00656856																		0.02019102
7.54326	0.133775				7.48808	0.00619354																		0.02027480
7.55167	0.132032				7.49481	0.00595953																		0.02035748
7.56009	0.129623				7.50154	0.00580399																		0.02044019
7.56851	0.128228				7.50828	0.00565894																		0.02052348
7.57693	0.127694				7.51501	0.00559144																		0.02060677
7.58534	0.127007				7.52174	0.00576536																		0.02068975
7.59376	0.126159				7.52848	0.00606164																		0.02077269
7.60218	0.124732				7.53521	0.00616465																		0.02085623
7.6106	0.123454				7.54195	0.00599587																		0.02093994
7.61901	0.121692				7.54868	0.00544607																		0.02102419
7.62743	0.119512				7.55541	0.00494371																		0.02110871
7.63585	0.116858				7.56215	0.00479644																		0.02119209
7.64426	0.114475				7.56888	0.00466972																		0.02127461
7.65268	0.112304				7.57562	0.00446708																		0.02135705
7.6611	0.110126				7.58235	0.00425425																		0.02143942
7.66952	0.108258				7.58908	0.00413055																		0.02152197
7.67793	0.106587				7.59582	0.00401322																		0.02160484
7.68635	0.104224				7.60255	0.00389737																		0.02168737
7.69477	0.102135				7.60928	0.00383653																		0.02176881
7.70319	0.100348				7.61602	0.00396152																		0.02185011
7.7116	0.098897				7.62275	0.00419758																		0.02193042
7.72002	0.0975962				7.62949	0.00443587																		0.02201075
7.72844	0.0964111				7.63622	0.00465577																		0.02209222
7.73685	0.0951546				7.64295	0.00485067																		0.02217370
7.74527	0.0933178				7.64969	0.0049481																		0.02225107
7.75369	0.0913847				7.65642	0.00486529																		0.02232797
7.76211	0.0891391				7.66315	0.00490551																		0.02240614
7.77052	0.0870549				7.66989	0.00519152																		0.02248465
7.77894	0.0847304				7.67662	0.00545009																		0.02256231
7.78736	0.0823832				7.68336	0.00568244																		0.02263959
7.79578	0.08022				7.69009	0.00587264																		0.02271586
7.80419	0.0779615				7.69682	0.00590781																		0.02279137
7.81261	0.0758772				7.70356	0.0057216																		0.02286632
7.82103	0.0739483				7.71029	0.00557605																		0.02294059
7.82944	0.0722764				7.71703	0.00545515																		0.02301451
7.83786	0.0705447				7.72376	0.0053638																		0.02308776
7.84628	0.068635				7.73049	0.00540574																		0.02316008
7.8547	0.0673722				7.73723	0.00571517																		0.02322943
7.86311	0.0664574				7.74396	0.00606741																		0.02329910
7.87153	0.0655128				7.75069	0.00629211																		0.02337098
7.87995	0.0645108				7.75743	0.00635515																		0.02344276
7.88837	0.0630062				7.76416	0.00623839																		0.02350933
7.89678	0.0612389				7.7709	0.00613262																		0.02357590
7.9052	0.0596831				7.77763	0.00603707																		0.02364279
7.91362	0.0580429				7.78436	0.00592502																		0.02370973
7.92203	0.056227				7.7911	0.00580227																		0.02377479
7.93045	0.0546394				7.79783	0.00567914																		0.02383937
7.93887	0.0532322				7.80456	0.00554912																		0.02390199
7.94729	0.0518412				7.8113	0.00538763																		0.02396372
7.9557	0.0506584				7.81803	0.00517297																		0.02402470
7.96412	0.0496017				7.82477	0.00484482																		0.02408512
7.97254	0.0480257				7.8315	0.00437253																		0.02414403
7.98096	0.0467539				7.83823	0.00401848																		0.02420124
7.98937	0.0461176				7.84497	0.0037774																		0.02425788
7.99779	0.0457753				7.8517	0.00367379																		0.02431350
8.00621	0.045311				7.85844	0.00372032																		0.02436816
8.01462	0.0447472				7.86517	0.00377302																		0.02441990
8.02304	0.0441118				7.8719	0.00381776																		0.02447152
8.03146	0.0431328				7.87864	0.00382482																		0.02452256
8.03988	0.0418644				7.88537	0.00376824																		0.02457344
8.04829	0.0403405				7.8921	0.0036059																		0.02461921
8.05671	0.0390794				7.89884	0.00339433																		0.02466498
8.06513	0.0381443				7.90557	0.00315908																		0.02471046
8.07355	0.037272				7.91231	0.00308953																		0.02475592
8.08196	0.0364618				7.91904	0.00333998																		0.02479840
8.09038	0.0358403				7.92577	0.003544																		0.02484019
8.0988	0.035344				7.93251	0.00368389																		0.02487965
8.10721	0.0349104				7.93924	0.00379952																		0.02491811
8.11563	0.0345264				7.94598	0.00404384																		0.02495521
8.12405	0.0341428				7.95271	0.00430197																		0.02499136
8.13247	0.0337702				7.95944	0.00455245																		0.02502614
8.14088	0.0334026				7.96618	0.00477843																		0.02505944
8.1493	0.0329566				7.97291	0.00496437																		0.02509131
8.15772	0.0321114				7.97964	0.00510656																		0.02512071
8.16614	0.0311109				7.98638	0.00520886																		0.02514958
8.17455	0.030267				7.99311	0.00530266																		0.02517691
8.18297	0.0295403				7.99985	0.00536087																		0.02520369
8.19139	0.0287443				8.00658	0.00545671																		0.02522730
8.1998	0.028231				8.01331	0.00569602																		0.02525075
8.20822	0.027856				8.02005	0.00594921																		0.02527032
8.21664	0.0275894				8.02678	0.00616759																		0.02528988
8.22506	0.0273133				8.03351	0.00628428																		0.02530704
8.23347	0.0270252				8.04025	0.00632572																		0.02532400
8.24189	0.0266459				8.04698	0.00642673																		0.02533956
8.25031	0.0258888				8.05372	0.00672628																		0.02535479
8.25873	0.0252388				8.06045	0.00705884																		0.02536566
8.26714	0.0251114				8.06718	0.00742016																		0.02537471
8.27556	0.0249553				8.07392	0.00784398																		0.02538265
8.28398	0.0247537				8.08065	0.0083726																		0.02538985
8.29239	0.024233				8.08739	0.00890783																		0.02539492
8.30081	0.0237984				8.09412	0.00945096																		0.02539775
8.30923	0.0234294				8.10085	0.00999263																		0.02540028
8.31765	0.0230062				8.10759	0.0104592																		0.02540231
8.32606	0.0225444				8.11432	0.0107574																		0.02540290
8.33448	0.0221343				8.12105	0.0109472																		0.02539953
8.3429	0.0217185				8.12779	0.0111251																		0.02539574
8.35132	0.021289				8.13452	0.0112721																		0.02538970
8.35973	0.0207433				8.14126	0.0113863																		0.02538339
8.36815	0.0204415				8.14799	0.0115334																		0.02537167
8.37657	0.020244				8.15472	0.0118219																		0.02535996
8.38498	0.020139				8.16146	0.0120995																		0.02534739
8.3934	0.0201808				8.16819	0.0123499																		0.02533476
8.40182	0.0202331				8.17493	0.0125393																		0.02531904
8.41024	0.0202373				8.18166	0.0125571																		0.02530268
8.41865	0.0201971				8.18839	0.0123983																		0.02528326
8.42707	0.0200367				8.19513	0.0123705																		0.02526263
8.43549	0.0194026				8.20186	0.0129077																		0.02524089
8.44391	0.0185028				8.20859	0.0138904																		0.02521844
8.45232	0.017707				8.21533	0.0148246																		0.02519411
8.46074	0.0174644				8.22206	0.0157671																		0.02516789
8.46916	0.0173516				8.2288	0.0167541																		0.02513995
8.47757	0.0172619				8.23553	0.0175984																		0.02510928
8.48599	0.017187				8.24226	0.0182995																		0.02507818
8.49441	0.0170622				8.249	0.0189068																		0.02504600
8.50283	0.016887				8.25573	0.0196815																		0.02501318
8.51124	0.0165522				8.26246	0.0207																		0.02497723
8.51966	0.0162126				8.2692	0.0217902																		0.02494109
8.52808	0.0158797				8.27593	0.0230743																		0.02490174
8.5365	0.0156166				8.28267	0.0242535																		0.02486240
8.54491	0.0153774				8.2894	0.0254333																		0.02481972
8.55333	0.0151652				8.29613	0.0268295																		0.02477685
8.56175	0.0150802				8.30287	0.0283878																		0.02473303
8.57016	0.0151638				8.3096	0.0301228																		0.02468903
8.57858	0.0152782				8.31634	0.03224																		0.02464223
8.587	0.015049				8.32307	0.0346705																		0.02459438
8.59542	0.0145504				8.3298	0.0373523																		0.02454491
8.60383	0.0140698				8.33654	0.0398756																		0.02449444
8.61225	0.0135966				8.34327	0.0425894																		0.02444228
8.62067	0.0130471				8.35	0.0459194																		0.02438848
8.62909	0.0127677				8.35674	0.0492437																		0.02433385
8.6375	0.0127953				8.36347	0.0524673																		0.02427795
8.64592	0.0128667				8.37021	0.0556138																		0.02422152
8.65434	0.0128544				8.37694	0.0592025																		0.02416376
8.66275	0.0127752				8.38367	0.0631914																		0.02410549
8.67117	0.0126713				8.39041	0.067614																		0.02404487
8.67959	0.0123933				8.39714	0.0724332																		0.02398411
8.68801	0.0121522				8.40387	0.0777238																		0.02392134
8.69642	0.0119343				8.41061	0.0834703																		0.02385856
8.70484	0.0116399				8.41734	0.0894732																		0.02379333
8.71326	0.011468				8.42408	0.0958541																		0.02372798
8.72168	0.0113555				8.43081	0.102199																		0.02366037
8.73009	0.0112946				8.43754	0.108629																		0.02359235
8.73851	0.0112926				8.44428	0.115871																		0.02352428
8.74693	0.0111916				8.45101	0.123874																		0.02345618
8.75534	0.0110249				8.45775	0.132124																		0.02338688
8.76376	0.0110344				8.46448	0.140839																		0.02331686
8.77218	0.0110728				8.47121	0.150242																		0.02324485
8.7806	0.0110732				8.47795	0.160273																		0.02317097
8.78901	0.0110422				8.48468	0.170802																		0.02309694
8.79743	0.010986				8.49141	0.182085																		0.02302270
8.80585	0.0108718				8.49815	0.193798																		0.02294800
8.81427	0.0107114				8.50488	0.20606																		0.02287224
8.82268	0.0105452				8.51162	0.218933																		0.02279641
8.8311	0.0103709				8.51835	0.232331																		0.02272030
8.83952	0.0101375				8.52508	0.245876																		0.02264401
8.84794	0.00976723				8.53182	0.259913																		0.02256546
8.85635	0.0096765				8.53855	0.274447																		0.02248691
8.86477	0.00973627				8.54529	0.289679																		0.02240678
8.87319	0.00977912				8.55202	0.305029																		0.02232660
8.8816	0.00979899				8.55875	0.321025																		0.02224692
8.89002	0.00968241				8.56549	0.33804																		0.02216733
8.89844	0.0095808				8.57222	0.355607																		0.02208554
8.90686	0.00948684				8.57895	0.373166																		0.02200297
8.91527	0.00934177				8.58569	0.391117																		0.02192126
8.92369	0.00930817				8.59242	0.409649																		0.02184003
8.93211	0.0092951				8.59916	0.428723																		0.02175814
8.94053	0.00930105				8.60589	0.44733																		0.02167565
8.94894	0.00934746				8.61262	0.465963																		0.02159304
8.95736	0.00943445				8.61936	0.485176																		0.02151029
8.96578	0.00964546				8.62609	0.504667																		0.02142718
8.97419	0.00982587				8.63282	0.524303																		0.02134330
8.98261	0.00997515				8.63956	0.544237																		0.02125952
8.99103	0.0100937				8.64629	0.564562																		0.02117617
8.99945	0.0101203				8.65303	0.584703																		0.02109273
9.00786	0.0100558				8.65976	0.605039																		0.02100831
9.01628	0.00972552				8.66649	0.625334																		0.02092388
9.0247	0.00938484				8.67323	0.645519																		0.02084177
9.03312	0.00928503				8.67996	0.665974																		0.02075973
9.04153	0.00927222				8.6867	0.686147																		0.02067627
9.04995	0.00907086				8.69343	0.706763																		0.02059257
9.05837	0.00872908				8.70016	0.727926																		0.02050974
9.06678	0.00850598				8.7069	0.74756																		0.02042718
9.0752	0.00832746				8.71363	0.766337																		0.02034503
9.08362	0.00793133				8.72036	0.784841																		0.02026307
9.09204	0.00739072				8.7271	0.802991																		0.02018040
9.10045	0.00726863				8.73383	0.820615																		0.02009708
9.10887	0.00763189				8.74057	0.837147																		0.02001462
9.11729	0.00788134				8.7473	0.853021																		0.01993333
9.12571	0.00803071				8.75403	0.868604																		0.01985253
9.13412	0.00801782				8.76077	0.883614																		0.01977282
9.14254	0.00780977				8.7675	0.897623																		0.01969308
9.15096	0.00747154				8.77424	0.91082																		0.01961321
9.15937	0.00712754				8.78097	0.923272																		0.01953348
9.16779	0.00676118				8.7877	0.934844																		0.01945516
9.17621	0.00639313				8.79444	0.945406																		0.01937682
9.18463	0.00626844				8.80117	0.955																		0.01929853
9.19304	0.00637946				8.8079	0.963572																		0.01922024
9.20146	0.00649299				8.81464	0.971261																		0.01914408
9.20988	0.00657668				8.82137	0.978174																		0.01906823
9.2183	0.00666316				8.82811	0.984272																		0.01899308
9.22671	0.00712975				8.83484	0.989604																		0.01891814
9.23513	0.00768501				8.84157	0.993939																		0.01884341
9.24355	0.00829944				8.84831	0.996838																		0.01876878
9.25196	0.00875166				8.85504	0.998563																		0.01869537
9.26038	0.009055				8.86177	0.999666																		0.01862297
9.2688	0.00904915				8.86851	1																		0.01855164
9.27722	0.00892737				8.87524	0.999661																		0.01848169
9.28563	0.00889856				8.88198	0.99849																		0.01841214
9.29405	0.00897753				8.88871	0.995926																		0.01834345
9.30247	0.00900688				8.89544	0.992952																		0.01827504
9.31089	0.00898867				8.90218	0.989539																		0.01820762
9.3193	0.00883652				8.90891	0.984819																		0.01814030
9.32772	0.00849977				8.91565	0.979234																		0.01807383
9.33614	0.0082011				8.92238	0.972991																		0.01800735
9.34455	0.00797486				8.92911	0.966053																		0.01794360
9.35297	0.00781243				8.93585	0.958728																		0.01787986
9.36139	0.00797572				8.94258	0.951235																		0.01781706
9.36981	0.0081121				8.94931	0.942786																		0.01775438
9.37822	0.00822734				8.95605	0.933304																		0.01769392
9.38664	0.00834487				8.96278	0.923034																		0.01763412
9.39506	0.00847584				8.96952	0.91215																		0.01757593
9.40348	0.00878861				8.97625	0.900839																		0.01751856
9.41189	0.00934881				8.98298	0.889494																		0.01746191
9.42031	0.0100767				8.98972	0.877719																		0.01740585
9.42873	0.0106735				8.99645	0.865686																		0.01735080
9.43714	0.0111568				9.00319	0.853097																		0.01729704
9.44556	0.0114879				9.00992	0.839851																		0.01724363
9.45398	0.0117157				9.01665	0.826726																		0.01719098
9.4624	0.0120883				9.02339	0.813562																		0.01713899
9.47081	0.0123724				9.03012	0.799984																		0.01708933
9.47923	0.0125972				9.03685	0.786126																		0.01703988
9.48765	0.0129806				9.04359	0.772634																		0.01699202
9.49607	0.0134847				9.05032	0.759529																		0.01694416
9.50448	0.0139337				9.05706	0.746201																		0.01689820
9.5129	0.0143425				9.06379	0.732066																		0.01685224
9.52132	0.0147928				9.07052	0.717443																		0.01680819
9.52973	0.015187				9.07726	0.702246																		0.01676437
9.53815	0.0155647				9.08399	0.686926																		0.01672301
9.54657	0.0163438				9.09072	0.672044																		0.01668237
9.55499	0.0172037				9.09746	0.657501																		0.01664307
9.5634	0.0179223				9.10419	0.643496																		0.01660443
9.57182	0.0184703				9.11093	0.629824																		0.01656665
9.58024	0.0188552				9.11766	0.615947																		0.01652954
9.58866	0.0188511				9.12439	0.601423																		0.01649303
9.59707	0.0190691				9.13113	0.586174																		0.01645726
9.60549	0.0192275				9.13786	0.571225																		0.01642238
9.61391	0.0193338				9.1446	0.556231																		0.01638925
9.62232	0.0193829				9.15133	0.541896																		0.01635686
9.63074	0.0196656				9.15806	0.528304																		0.01632698
9.63916	0.020196				9.1648	0.514609																		0.01629721
9.64758	0.0208704				9.17153	0.500553																		0.01626820
9.65599	0.0215682				9.17826	0.486792																		0.01623921
9.66441	0.0221839				9.185	0.473017																		0.01621242
9.67283	0.022779				9.19173	0.459347																		0.01618563
9.68125	0.023972				9.19847	0.445757																		0.01616035
9.68966	0.0247172				9.2052	0.432533																		0.01613523
9.69808	0.0250704				9.21193	0.419351																		0.01611174
9.7065	0.0248603				9.21867	0.406498																		0.01608869
9.71491	0.0245726				9.2254	0.394114																		0.01606735
9.72333	0.0246134				9.23213	0.382097																		0.01604684
9.73175	0.0249101				9.23887	0.370411																		0.01602727
9.74017	0.0251619				9.2456	0.358725																		0.01600842
9.74858	0.0253648				9.25234	0.347359																		0.01598981
9.757	0.0255154				9.25907	0.336406																		0.01597149
9.76542	0.0254752				9.2658	0.325746																		0.01595462
9.77384	0.0254585				9.27254	0.315122																		0.01594047
9.78225	0.0253496				9.27927	0.30475																		0.01592624
9.79067	0.025196				9.28601	0.29447																		0.01591173
9.79909	0.0254642				9.29274	0.284514																		0.01589758
9.8075	0.0260421				9.29947	0.275248																		0.01588596
9.81592	0.0265215				9.30621	0.266035																		0.01587435
9.82434	0.0268894				9.31294	0.256381																		0.01586377
9.83276	0.0267884				9.31967	0.247262																		0.01585319
9.84117	0.0269352				9.32641	0.239017																		0.01584360
9.84959	0.0272856				9.33314	0.23096																		0.01583411
9.85801	0.0277983				9.33988	0.222405																		0.01582684
9.86643	0.0283269				9.34661	0.214295																		0.01582013
9.87484	0.0286798				9.35334	0.20694																		0.01581395
9.88326	0.0288514				9.36008	0.199793																		0.01580800
9.89168	0.0284138				9.36681	0.192313																		0.01580238
9.90009	0.0280027				9.37355	0.184877																		0.01579700
9.90851	0.0276294				9.38028	0.17739																		0.01579208
9.91693	0.0274994				9.38701	0.170547																		0.01578771
9.92535	0.0274013				9.39375	0.16418																		0.01578434
9.93376	0.027182				9.40048	0.157821																		0.01578277
9.94218	0.0268708				9.40721	0.151807																		0.01578125
9.9506	0.0266271				9.41395	0.146307																		0.01577990
9.95902	0.0266836				9.42068	0.141017																		0.01577873
9.96743	0.0267366				9.42742	0.135593																		0.01577865
9.97585	0.0267421				9.43415	0.130238																		0.01577858
9.98427	0.0267128				9.44088	0.124863																		0.01577842
9.99268	0.0267173				9.44762	0.119859																		0.01577826
10.0011	0.0266601				9.45435	0.1153																		0.01578018
10.0095	0.0265385				9.46108	0.110906																		0.01578229
10.0179	0.026208				9.46782	0.106294																		0.01578403
10.0264	0.0261547				9.47455	0.101861																		0.01578569
10.0348	0.0261707				9.48129	0.0975051																		0.01578797
10.0432	0.0262522				9.48802	0.0932477																		0.01579053
10.0516	0.0265047				9.49475	0.0894228																		0.01579351
10.06	0.0271275				9.50149	0.0859269																		0.01579680
10.0684	0.0278822				9.50822	0.0826255																		0.01580059
10.0769	0.0285472				9.51496	0.0795658																		0.01580491
10.0853	0.0290817				9.52169	0.0766229																		0.01580922
10.0937	0.0295037				9.52842	0.0735946																		0.01581351
10.1021	0.0297244				9.53516	0.0706028																		0.01581787
10.1105	0.0290881				9.54189	0.0677093																		0.01582244
10.1189	0.0284737				9.54862	0.0649147																		0.01582712
10.1274	0.0283063				9.55536	0.0623298																		0.01583242
10.1358	0.0282462				9.56209	0.0599475																		0.01583769
10.1442	0.02868				9.56883	0.0576957																		0.01584223
10.1526	0.0293911				9.57556	0.0554717																		0.01584676
10.161	0.0299256				9.58229	0.0533364																		0.01585202
10.1694	0.0303297				9.58903	0.0512795																		0.01585733
10.1779	0.0308521				9.59576	0.0492517																		0.01586299
10.1863	0.0313035				9.6025	0.0472216																		0.01586873
10.1947	0.0316601				9.60923	0.0452718																		0.01587416
10.2031	0.0319353				9.61596	0.0433146																		0.01587945
10.2115	0.0321133				9.6227	0.0413162																		0.01588445
10.22	0.0322917				9.62943	0.0395881																		0.01588925
10.2284	0.0324538				9.63616	0.038059																		0.01589416
10.2368	0.0326415				9.6429	0.0366888																		0.01589917
10.2452	0.0334037				9.64963	0.0354198																		0.01590433
10.2536	0.0345896				9.65637	0.0342152																		0.01590972
10.262	0.0361082				9.6631	0.0330332																		0.01591463
10.2705	0.0375971				9.66983	0.0319251																		0.01591824
10.2789	0.0388771				9.67657	0.0308545																		0.01592192
10.2873	0.0397356				9.6833	0.0298047																		0.01592606
10.2957	0.0403174				9.69003	0.0289154																		0.01593018
10.3041	0.0417562				9.69677	0.0281506																		0.01593391
10.3125	0.0441971				9.7035	0.0273231																		0.01593763
10.321	0.0463521				9.71024	0.0264803																		0.01594131
10.3294	0.0485621				9.71697	0.0257152																		0.01594498
10.3378	0.0513837				9.7237	0.0250066																		0.01594777
10.3462	0.0543967				9.73044	0.0243256																		0.01595038
10.3546	0.0575729				9.73717	0.0237202																		0.01595222
10.363	0.0609764				9.74391	0.023192																		0.01595376
10.3715	0.0645904				9.75064	0.0225661																		0.01595481
10.3799	0.0686361				9.75737	0.0217818																		0.01595555
10.3883	0.0742348				9.76411	0.0207791																		0.01595645
10.3967	0.0808971				9.77084	0.0199085																		0.01595752
10.4051	0.0880847				9.77757	0.0193992																		0.01595817
10.4135	0.0940589				9.78431	0.019025																		0.01595816
10.422	0.0990149				9.79104	0.0186687																		0.01595771
10.4304	0.103106				9.79778	0.0183067																		0.01595612
10.4388	0.107649				9.80451	0.0178912																		0.01595465
10.4472	0.113676				9.81124	0.0173901																		0.01595379
10.4556	0.120463				9.81798	0.0168261																		0.01595280
10.4641	0.128296				9.82471	0.0163941																		0.01594959
10.4725	0.136007				9.83144	0.0160002																		0.01594638
10.4809	0.144614				9.83818	0.0156253																		0.01594282
10.4893	0.153839				9.84491	0.0151952																		0.01593925
10.4977	0.161661				9.85165	0.0147056																		0.01593507
10.5061	0.168936				9.85838	0.0143197																		0.01593078
10.5146	0.177597				9.86511	0.0139873																		0.01592522
10.523	0.187445				9.87185	0.0136863																		0.01591917
10.5314	0.197901				9.87858	0.0133974																		0.01591310
10.5398	0.209767				9.88532	0.0130719																		0.01590702
10.5482	0.221677				9.89205	0.0127404																		0.01590002
10.5566	0.233979				9.89878	0.0125044																		0.01589211
10.5651	0.245539				9.90552	0.0123139																		0.01588417
10.5735	0.258228				9.91225	0.0121344																		0.01587619
10.5819	0.271897				9.91898	0.0119345																		0.01586769
10.5903	0.285905				9.92572	0.0116544																		0.01585788
10.5987	0.300908				9.93245	0.0112712																		0.01584782
10.6071	0.317525				9.93919	0.0107367																		0.01583655
10.6156	0.335463				9.94592	0.0101807																		0.01582531
10.624	0.35244				9.95265	0.00969636																		0.01581443
10.6324	0.371473				9.95939	0.00939644																		0.01580356
10.6408	0.389702				9.96612	0.00916571																		0.01579019
10.6492	0.407535				9.97286	0.0089398
10.6577	0.425686				9.97959	0.00870559
10.6661	0.444077				9.98632	0.00843559
10.6745	0.464882				9.99306	0.00810424
10.6829	0.484725				9.99979	0.00770498
10.6913	0.50509				10.0065	0.00736432
10.6997	0.526394				10.0133	0.00707001
10.7082	0.548216				10.02	0.00680529
10.7166	0.571893				10.0267	0.00654056
10.725	0.594178				10.0335	0.00626527
10.7334	0.614848				10.0402	0.00598783
10.7418	0.636264				10.0469	0.00577359
10.7502	0.657668				10.0537	0.00560239
10.7587	0.67935				10.0604	0.00548085
10.7671	0.701137				10.0671	0.00552479
10.7755	0.723482				10.0739	0.00583287
10.7839	0.745175				10.0806	0.00612951
10.7923	0.765793				10.0873	0.00637781
10.8007	0.78554				10.0941	0.00639271
10.8092	0.804754				10.1008	0.00600249
10.8176	0.823684				10.1075	0.00575489
10.826	0.841549				10.1143	0.00556514
10.8344	0.858718				10.121	0.00546015
10.8428	0.87543				10.1277	0.00552483
10.8512	0.89158				10.1345	0.0057029
10.8597	0.906468				10.1412	0.00579995
10.8681	0.919806				10.1479	0.00572751
10.8765	0.93226				10.1547	0.00541752
10.8849	0.944526				10.1614	0.00515302
10.8933	0.955967				10.1681	0.00481798
10.9018	0.966338				10.1749	0.00438229
10.9102	0.974735				10.1816	0.00386122
10.9186	0.981466				10.1883	0.00349237
10.927	0.986541				10.1951	0.00333564
10.9354	0.990898				10.2018	0.00338668
10.9438	0.994549				10.2085	0.00349608
10.9523	0.997137				10.2153	0.00355999
10.9607	0.998854				10.222	0.00356576
10.9691	1				10.2287	0.00344647
10.9775	0.999467				10.2355	0.00320154
10.9859	0.997468				10.2422	0.00298251
10.9943	0.993456				10.2489	0.00271036
11.0028	0.989358				10.2557	0.0023205
11.0112	0.985065				10.2624	0.00205836
11.0196	0.978875				10.2691	0.00189321
11.028	0.971754				10.2759	0.001763
11.0364	0.96414				10.2826	0.00163326
11.0448	0.955522				10.2893	0.00149218
11.0533	0.946614				10.2961	0.00135236
11.0617	0.936901				10.3028	0.0012785
11.0701	0.925995				10.3095	0.00121295
11.0785	0.914049				10.3163	0.001168
11.0869	0.900452				10.323	0.00116253
11.0953	0.886385				10.3297	0.00117203
11.1038	0.871873				10.3365	0.0012005
11.1122	0.857632				10.3432	0.00124533
11.1206	0.843875				10.3499	0.00127405
11.129	0.828173				10.3567	0.00122642
11.1374	0.812216				10.3634	0.00106535
11.1459	0.796544				10.3702	0.00103007
11.1543	0.779577				10.3769	0.0010777
11.1627	0.761922				10.3836	0.00108
11.1711	0.74518				10.3904	0.00106752
11.1795	0.729254				10.3971	0.0010771
11.1879	0.711657				10.4038	0.00105477
11.1964	0.694255				10.4106	0.00100187
11.2048	0.676623				10.4173	0.000913977
11.2132	0.659865				10.424	0.000802806
11.2216	0.643626				10.4308	0.00070286
11.23	0.627392				10.4375	0.000603355
11.2384	0.610078				10.4442	0.00050508
11.2469	0.593188				10.451	0.000462955
11.2553	0.576252				10.4577	0.000454836
11.2637	0.559154				10.4644	0.00042266
11.2721	0.542672				10.4712	0.000317007
11.2805	0.526683				10.4779	0.000107035
11.2889	0.511532				10.4846	-2.28265e-06
11.2974	0.496329				10.4914	-5.7124e-06
11.3058	0.480657				10.4981	3.67692e-05
11.3142	0.466261				10.5048	7.48795e-05
11.3226	0.451798				10.5116	9.04342e-05
11.331	0.437226				10.5183	2.22067e-05
11.3394	0.423174				10.525	-0.00014839
11.3479	0.409476				10.5318	-0.000143863
11.3563	0.395528				10.5385	-2.00267e-05
11.3647	0.382335				10.5452	0.000119854
11.3731	0.369535				10.552	0.000226767
11.3815	0.357141				10.5587	0.000229169
11.39	0.345207				10.5654	0.000105458
11.3984	0.333478				10.5722	-0.000161422
11.4068	0.321613				10.5789	-0.000390274
11.4152	0.310201				10.5856	-0.000477316
11.4236	0.299311				10.5924	-0.000527139
11.432	0.288836				10.5991	-0.000551337
11.4405	0.278796				10.6058	-0.00056918
11.4489	0.268691				10.6126	-0.00058871
11.4573	0.258651				10.6193	-0.000618187
11.4657	0.249392				10.626	-0.000638096
11.4741	0.239537				10.6328	-0.000626101
11.4825	0.229677				10.6395	-0.000530804
11.491	0.220655				10.6462	-0.000375228
11.4994	0.212601				10.653	-0.000206473
11.5078	0.204976				10.6597	-2.79784e-05
11.5162	0.196926				10.6664	0.000146812
11.5246	0.188905				10.6732	0.000300434
11.533	0.18142				10.6799	0.000415506
11.5415	0.174512				10.6866	0.000451709
11.5499	0.16758				10.6934	0.000395234
11.5583	0.160807				10.7001	0.000257982
11.5667	0.154484				10.7068	0.000160756
11.5751	0.148571				10.7136	7.85557e-05
11.5836	0.142699				10.7203	-8.30888e-06
11.592	0.137065				10.727	-0.000111654
11.6004	0.132114				10.7338	-0.000172921
11.6088	0.127193				10.7405	-0.000232734
11.6172	0.121896				10.7472	-0.000329556
11.6256	0.117176				10.754	-0.000416688
11.6341	0.112959				10.7607	-0.000426476
11.6425	0.108634				10.7674	-0.000431112
11.6509	0.104268				10.7742	-0.000439928
11.6593	0.0999128				10.7809	-0.000466189
11.6677	0.0958195				10.7876	-0.000493901
11.6761	0.0917611				10.7944	-0.000515819
11.6846	0.0876975				10.8011	-0.00052092
11.693	0.0842851				10.8078	-0.000521498
11.7014	0.0813696				10.8146	-0.000538796
11.7098	0.07867				10.8213	-0.000591649
11.7182	0.0758541				10.8281	-0.00051906
11.7266	0.0731099				10.8348	-0.000206107
11.7351	0.0701658				10.8415	9.11687e-05
11.7435	0.0670757				10.8483	0.00032868
11.7519	0.0639783				10.855	0.000411532
11.7603	0.060946				10.8617	0.000242743
11.7687	0.0582949				10.8685	0.000150576
11.7771	0.0560747				10.8752	0.000172409
11.7856	0.054209				10.8819	0.000194526
11.794	0.0525296				10.8887	0.000172359
11.8024	0.050422				10.8954	8.30673e-05
11.8108	0.0482138				10.9021	-6.26851e-05
11.8192	0.0463172				10.9089	-5.44818e-05
11.8277	0.0443332				10.9156	0.000153033
11.8361	0.0424172				10.9223	0.000357577
11.8445	0.0405574				10.9291	0.00045986
11.8529	0.0387952				10.9358	0.0004443
11.8613	0.0373067				10.9425	0.000323696
11.8697	0.0359735				10.9493	0.000247893
11.8782	0.0347546				10.956	0.0002304
11.8866	0.0334128				10.9627	0.000289742
11.895	0.0319319				10.9695	0.0003412
11.9034	0.0305199				10.9762	0.000300958
11.9118	0.0293642				10.9829	0.000199036
11.9202	0.0284054				10.9897	0.000165432
11.9287	0.0276034				10.9964	0.000364418
11.9371	0.0268301				11.0031	0.000724705
11.9455	0.026073				11.0099	0.00108304
11.9539	0.0252271				11.0166	0.00127763
11.9623	0.0244321				11.0233	0.00129651
11.9707	0.0236739				11.0301	0.00115895
11.9792	0.0228667				11.0368	0.0010363
11.9876	0.0221004				11.0435	0.000909835
11.996	0.0213715				11.0503	0.000731023
12.0044	0.020718				11.057	0.000482504
12.0128	0.020124				11.0637	0.00021327
12.0212	0.0195035				11.0705	2.70599e-05
12.0297	0.0184622				11.0772	-7.85724e-05
12.0381	0.0178322				11.0839	-0.000136654
12.0465	0.0173704				11.0907	-0.000162877
12.0549	0.0169551				11.0974	-0.00018453
12.0633	0.0165721				11.1041	-0.000228507
12.0718	0.0161155				11.1109	-0.000308418
12.0802	0.015531				11.1176	-0.000263584
12.0886	0.0152778				11.1243	-4.52756e-05
12.097	0.0150279				11.1311	0.000158496
12.1054	0.0147731				11.1378	0.000312757
12.1138	0.0144019				11.1445	0.000337339
12.1223	0.0139393				11.1513	0.000149598
12.1307	0.0136519				11.158	-5.9542e-06
12.1391	0.0134206				11.1647	-6.65054e-05
12.1475	0.0132229				11.1715	4.78134e-05
12.1559	0.0130534				11.1782	0.00015051
12.1643	0.0129048				11.1849	0.00017403
12.1728	0.0127635				11.1917	0.000171689
12.1812	0.0124819				11.1984	0.00023357
12.1896	0.0120345				11.2051	0.000310469
12.198	0.0115792				11.2119	0.00037678
12.2064	0.0111111				11.2186	0.000410129
12.2148	0.0105543				11.2253	0.000356482
12.2233	0.0100613				11.2321	0.000210052
12.2317	0.00968998				11.2388	9.66921e-05
12.2401	0.00931483				11.2455	0.000255834
12.2485	0.00894267				11.2523	0.000543682
12.2569	0.00868526				11.259	0.00103632
12.2654	0.00885877				11.2657	0.00175739
12.2738	0.00911363				11.2725	0.00232097
12.2822	0.00934199				11.2792	0.00271678
12.2906	0.0093074				11.286	0.00294594
12.299	0.00907515				11.2927	0.00312327
12.3074	0.00898653				11.2994	0.00321963
12.3159	0.00902828				11.3062	0.00322629
12.3243	0.00916643				11.3129	0.00320575
12.3327	0.00920979				11.3196	0.00314382
12.3411	0.00916775				11.3264	0.00302128
12.3495	0.00894991				11.3331	0.00287965
12.3579	0.00840682				11.3398	0.00270173
12.3664	0.00804094				11.3466	0.00245235
12.3748	0.0080503				11.3533	0.00218412
12.3832	0.00821502				11.36	0.00202559
12.3916	0.00836443				11.3668	0.00203405
12.4	0.00850045				11.3735	0.0020917
12.4084	0.00861107				11.3802	0.00221497
12.4169	0.00863982				11.387	0.00243427
12.4253	0.00859613				11.3937	0.00269215
12.4337	0.0084404				11.4004	0.00290959
12.4421	0.00831777				11.4072	0.00302374
12.4505	0.00821655				11.4139	0.00304641
12.4589	0.0081372				11.4206	0.00298849
12.4674	0.00812719				11.4274	0.00287544
12.4758	0.00808257				11.4341	0.00274275
12.4842	0.00801619				11.4408	0.0025715
12.4926	0.00802745				11.4476	0.00240875
12.501	0.00799972				11.4543	0.00234824
12.5095	0.00793224				11.461	0.00231905
12.5179	0.0077413				11.4678	0.00226537
12.5263	0.00763238				11.4745	0.00213246
12.5347	0.00755131				11.4812	0.00186556
12.5431	0.00743291				11.488	0.00164357
12.5515	0.0072793				11.4947	0.00150641
12.56	0.00703249				11.5014	0.00146154
12.5684	0.00661473				11.5082	0.0014335
12.5768	0.00610204				11.5149	0.00137767
12.5852	0.00578254				11.5216	0.00127832
12.5936	0.00551959				11.5284	0.00114013
12.602	0.00518825				11.5351	0.00105635
12.6105	0.0048415				11.5418	0.00100326
12.6189	0.00504658				11.5486	0.00107683
12.6273	0.00529726				11.5553	0.001416
12.6357	0.00558294				11.562	0.00178297
12.6441	0.0058562				11.5688	0.00207586
12.6525	0.00613744				11.5755	0.00228831
12.661	0.00627274				11.5822	0.00247049
12.6694	0.00630525				11.589	0.00276544
12.6778	0.0065168				11.5957	0.00306796
12.6862	0.0068115				11.6024	0.00331896
12.6946	0.00715909				11.6092	0.00349837
12.703	0.0073167				11.6159	0.00350289
12.7115	0.00730081				11.6226	0.00326624
12.7199	0.00692831				11.6294	0.00296451
12.7283	0.00635912				11.6361	0.00277641
12.7367	0.00600366				11.6428	0.00274775
12.7451	0.00574927				11.6496	0.002845
12.7536	0.00558728				11.6563	0.00285243
12.762	0.00562394				11.663	0.0027227
12.7704	0.00589143				11.6698	0.00243696
12.7788	0.00609056				11.6765	0.00222257
12.7872	0.00622931				11.6832	0.0020532
12.7956	0.00627727				11.69	0.00193542
12.8041	0.0063653				11.6967	0.00194585
12.8125	0.00648612				11.7034	0.00216258
12.8209	0.00657916				11.7102	0.00248278
12.8293	0.00664522				11.7169	0.00284865
12.8377	0.00660955				11.7236	0.00314989
12.8461	0.00618879				11.7304	0.00338207
12.8546	0.00606031				11.7371	0.00352419
12.863	0.00591291				11.7439	0.00360746
12.8714	0.00574103				11.7506	0.00369315
12.8798	0.00543439				11.7573	0.00376656
12.8882	0.00516511				11.7641	0.00382272
12.8966	0.00493159				11.7708	0.00378572
12.9051	0.00478643				11.7775	0.0035818
12.9135	0.00461816				11.7843	0.00336541
12.9219	0.00443271				11.791	0.00313497
12.9303	0.00426197				11.7977	0.00290526
12.9387	0.00409917				11.8045	0.00271464
12.9471	0.00389517				11.8112	0.00254324
12.9556	0.00382216				11.8179	0.00235886
12.964	0.00380816				11.8247	0.0021288
12.9724	0.00380987				11.8314	0.00200847
12.9808	0.00369774				11.8381	0.00210697
12.9892	0.00350078				11.8449	0.0022844
12.9977	0.0033735				11.8516	0.00248686
13.0061	0.00325724				11.8583	0.00269306
13.0145	0.00314695				11.8651	0.00290523
13.0229	0.00301465				11.8718	0.00312869
13.0313	0.00313828				11.8785	0.00335381
13.0397	0.00330306				11.8853	0.00365969
13.0482	0.00337816				11.892	0.00411928
13.0566	0.00339026				11.8987	0.00439466
13.065	0.00350339				11.9055	0.00445694
13.0734	0.00352365				11.9122	0.00430341
13.0818	0.00345767				11.9189	0.00417635
13.0902	0.00323088				11.9257	0.00412512
13.0987	0.0033666				11.9324	0.00412793
13.1071	0.0035232				11.9391	0.00415693
13.1155	0.0037167				11.9459	0.00423391
13.1239	0.00381405				11.9526	0.0043716
13.1323	0.00382705				11.9593	0.00447705
13.1407	0.00370918				11.9661	0.0044427
13.1492	0.00350002				11.9728	0.00416928
13.1576	0.00323555				11.9795	0.00402462
13.166	0.00309576				11.9863	0.00402246
13.1744	0.00300468				11.993	0.004064
13.1828	0.00311108				11.9997	0.00414007
13.1913	0.00325668				12.0065	0.00422596
13.1997	0.00335996				12.0132	0.0042959
13.2081	0.00342043				12.0199	0.00433023
13.2165	0.00335129				12.0267	0.00432598
13.2249	0.00328206				12.0334	0.00437215
13.2333	0.0030565				12.0401	0.00440743
13.2418	0.00271457				12.0469	0.00436038
13.2502	0.00246988				12.0536	0.00426817
13.2586	0.00222554				12.0603	0.0042315
13.267	0.00198099				12.0671	0.0042625
13.2754	0.00174151				12.0738	0.00423084
13.2838	0.00169413				12.0805	0.00415428
13.2923	0.00175738				12.0873	0.0041727
13.3007	0.00191223				12.094	0.00441697
13.3091	0.00213012				12.1007	0.00461376
13.3175	0.00233927				12.1075	0.00473066
13.3259	0.00245763				12.1142	0.00468126
13.3343	0.00250292				12.1209	0.0045348
13.3428	0.00253674				12.1277	0.00445189
13.3512	0.00273532				12.1344	0.0043861
13.3596	0.00292828				12.1411	0.00431634
13.368	0.00298271				12.1479	0.00430181
13.3764	0.0029294				12.1546	0.00440642
13.3848	0.00289241				12.1613	0.00447333
13.3933	0.00281623				12.1681	0.00450992
13.4017	0.00273579				12.1748	0.00452319
13.4101	0.0030305				12.1815	0.00450735
13.4185	0.00326937				12.1883	0.00448514
13.4269	0.00333223				12.195	0.00450603
13.4354	0.00325797				12.2017	0.00456142
13.4438	0.00320403				12.2085	0.00460994
13.4522	0.003127				12.2152	0.00463708
13.4606	0.00301929				12.222	0.00460717
13.469	0.00273276				12.2287	0.00450694
13.4774	0.00246631				12.2354	0.00451196
13.4859	0.00229698				12.2422	0.00462441
13.4943	0.00217665				12.2489	0.00477001
13.5027	0.00210497				12.2556	0.0049111
13.5111	0.002176				12.2624	0.00500973
13.5195	0.00223789				12.2691	0.00505357
13.5279	0.00228862				12.2758	0.00501676
13.5364	0.00232503				12.2826	0.00493739
13.5448	0.0022794				12.2893	0.00485176
13.5532	0.00218075				12.296	0.00480307
13.5616	0.00224547				12.3028	0.00489272
13.57	0.00228951				12.3095	0.00504211
13.5784	0.00231115				12.3162	0.00505485
13.5869	0.00224199				12.323	0.00490352
13.5953	0.00211664				12.3297	0.00459359
13.6037	0.00210186				12.3364	0.00438244
13.6121	0.00214942				12.3432	0.00436967
13.6205	0.00218851				12.3499	0.00451825
13.6289	0.00218019				12.3566	0.00473491
13.6374	0.00212184				12.3634	0.00491938
13.6458	0.00189134				12.3701	0.00507016
13.6542	0.00178132				12.3768	0.00518654
13.6626	0.00194188				12.3836	0.00528844
13.671	0.00200973				12.3903	0.00531721
13.6795	0.00199456				12.397	0.00518254
13.6879	0.00183755				12.4038	0.00507192
13.6963	0.00169942				12.4105	0.00510296
13.7047	0.00157509				12.4172	0.00510745
13.7131	0.00144088				12.424	0.00507486
13.7215	0.00136504				12.4307	0.00502726
13.73	0.00127441				12.4374	0.0050601
13.7384	0.00118103				12.4442	0.00512766
13.7468	0.00121592				12.4509	0.00524436
13.7552	0.00126044				12.4576	0.00551814
13.7636	0.00131249				12.4644	0.00597826
13.772	0.00136897				12.4711	0.00633899
13.7805	0.00145877				12.4778	0.00657175
13.7889	0.00160466				12.4846	0.00656244
13.7973	0.00169372				12.4913	0.00632177
13.8057	0.00171502				12.498	0.00607427
13.8141	0.00143316				12.5048	0.00588977
13.8225	0.0015171				12.5115	0.00572548
13.831	0.00175364				12.5182	0.00565514
13.8394	0.00192092				12.525	0.00576837
13.8478	0.00201667				12.5317	0.00587008
13.8562	0.00186708				12.5384	0.00593949
13.8646	0.00168012				12.5452	0.00600539
13.8731	0.0016487				12.5519	0.0060805
13.8815	0.00162422				12.5586	0.0060615
13.8899	0.00156121				12.5654	0.00593028
13.8983	0.0014711				12.5721	0.00569324
13.9067	0.00144365				12.5788	0.00557131
13.9151	0.00165834				12.5856	0.00568431
13.9236	0.00190581				12.5923	0.00586451
13.932	0.0021406				12.599	0.00599472
13.9404	0.00231131				12.6058	0.00615408
13.9488	0.00242006				12.6125	0.00644596
13.9572	0.00234711				12.6192	0.00667061
13.9656	0.00202837				12.626	0.00672792
13.9741	0.00183872				12.6327	0.00667034
13.9825	0.00169482				12.6394	0.00657765
13.9909	0.00159824				12.6462	0.00643073
13.9993	0.00165903				12.6529	0.00631053
14.0077	0.00167053				12.6596	0.00634272
14.0161	0.00163418				12.6664	0.00641611
14.0246	0.00147261				12.6731	0.00653462
14.033	0.00134235				12.6799	0.00669493
14.0414	0.00124542				12.6866	0.00683281
14.0498	0.00120271				12.6933	0.00690715
14.0582	0.00113602				12.7001	0.00689348
14.0666	0.00105761				12.7068	0.00679717
14.0751	0.00109047				12.7135	0.00675835
14.0835	0.00125826				12.7203	0.00672102
14.0919	0.00143562				12.727	0.00671433
14.1003	0.00157118				12.7337	0.00679754
14.1087	0.00167371				12.7405	0.00693982
14.1172	0.00177281				12.7472	0.00705635
14.1256	0.00184804				12.7539	0.0070334
14.134	0.00189153				12.7607	0.00688988
14.1424	0.00173563				12.7674	0.00670243
14.1508	0.00137531				12.7741	0.00658567
14.1592	0.00121847				12.7809	0.00649579
14.1677	0.00152499				12.7876	0.00646884
14.1761	0.00190425				12.7943	0.00659307
14.1845	0.0021504				12.8011	0.00682855
14.1929	0.00227216				12.8078	0.00703883
14.2013	0.00210737				12.8145	0.00714168
14.2097	0.00185906				12.8213	0.00720604
14.2182	0.00181302				12.828	0.0073421
14.2266	0.00184296				12.8347	0.00747524
14.235	0.00182371				12.8415	0.00757627
14.2434	0.00177981				12.8482	0.00767503
14.2518	0.00193259				12.8549	0.00781338
14.2602	0.00202604				12.8617	0.00794489
14.2687	0.00206728				12.8684	0.00807339
14.2771	0.00203444				12.8751	0.00819395
14.2855	0.00203737				12.8819	0.00828015
14.2939	0.00203761				12.8886	0.00832375
14.3023	0.00194434				12.8953	0.00831488
14.3107	0.00177903				12.9021	0.00826559
14.3192	0.00163169				12.9088	0.00812889
14.3276	0.00143422				12.9155	0.00790569
14.336	0.00140005				12.9223	0.00767426
14.3444	0.00165847				12.929	0.00759168
14.3528	0.0018802				12.9357	0.00753922
14.3613	0.00203508				12.9425	0.00754985
14.3697	0.00213217				12.9492	0.00770437
14.3781	0.00214317				12.9559	0.0079423
14.3865	0.00196435				12.9627	0.00812614
14.3949	0.00172488				12.9694	0.00823571
14.4033	0.00165984				12.9761	0.00825086
14.4118	0.00194096				12.9829	0.00825301
14.4202	0.00212287				12.9896	0.0082253
14.4286	0.00221819				12.9963	0.00817154
14.437	0.00219113				13.0031	0.00816858
14.4454	0.00210168				13.0098	0.00816264
14.4538	0.00170002				13.0165	0.00814978
14.4623	0.00124027				13.0233	0.00805685
14.4707	0.0011437				13.03	0.00783244
14.4791	0.00126875				13.0367	0.00772942
14.4875	0.0014519				13.0435	0.00778734
14.4959	0.0016918				13.0502	0.00788578
14.5043	0.0020775				13.0569	0.00801277
14.5128	0.00232025				13.0637	0.00812942
14.5212	0.0024376				13.0704	0.00819474
14.5296	0.0023687				13.0771	0.00823795
14.538	0.0021982				13.0839	0.00833724
14.5464	0.00189233				13.0906	0.00850139
14.5549	0.00149136				13.0973	0.00864295
14.5633	0.00129689				13.1041	0.00875187
14.5717	0.0017203				13.1108	0.00880407
14.5801	0.00213531				13.1175	0.00880789
14.5885	0.00242591				13.1243	0.00875324
14.5969	0.0025862				13.131	0.00864053
14.6054	0.00226411				13.1378	0.00852325
14.6138	0.00165091				13.1445	0.00840045
14.6222	0.00135345				13.1512	0.00837362
14.6306	0.00158633				13.158	0.00843019
14.639	0.00177567				13.1647	0.00850719
14.6474	0.00192582				13.1714	0.00856817
14.6559	0.00199495				13.1782	0.00859991
14.6643	0.00189945				13.1849	0.00857697
14.6727	0.00167965				13.1916	0.00855895
14.6811	0.00156852				13.1984	0.00861745
14.6895	0.00190184				13.2051	0.00869583
14.6979	0.00212682				13.2118	0.0088395
14.7064	0.00225804				13.2186	0.00909387
14.7148	0.00223893				13.2253	0.00932007
14.7232	0.00182058				13.232	0.00938455
14.7316	0.00147037				13.2388	0.00912359
14.74	0.0012997				13.2455	0.00890949
14.7484	0.00117175				13.2522	0.00881191
14.7569	0.00108121				13.259	0.0088795
14.7653	0.00104375				13.2657	0.00928038
14.7737	0.000981935				13.2724	0.00971447
14.7821	0.00089751				13.2792	0.0100084
14.7905	0.000760055				13.2859	0.0101282
14.799	0.000576907				13.2926	0.0100629
14.8074	0.000591512				13.2994	0.0100166
14.8158	0.000661066				13.3061	0.00997979
14.8242	0.000772971				13.3128	0.00994204
14.8326	0.000871985				13.3196	0.00988216
14.841	0.000932782				13.3263	0.00981369
14.8495	0.000970404				13.333	0.00975249
14.8579	0.00111085				13.3398	0.00967428
14.8663	0.00130701				13.3465	0.0095861
14.8747	0.00144914				13.3532	0.00950466
14.8831	0.00154142				13.36	0.00943816
14.8915	0.001527				13.3667	0.00941647
14.9	0.00147822				13.3734	0.00946947
14.9084	0.00139777				13.3802	0.00950456
14.9168	0.00126872				13.3869	0.00951065
14.9252	0.00138272				13.3936	0.00950621
14.9336	0.00153751				13.4004	0.00958804
14.942	0.0016537				13.4071	0.00971575
14.9505	0.0017326				13.4138	0.00979804
14.9589	0.00170008				13.4206	0.00972866
14.9673	0.00147549				13.4273	0.00958188
14.9757	0.00127204				13.434	0.00950508
14.9841	0.00113769				13.4408	0.00950908
14.9925	0.00102243				13.4475	0.00956372
15.001	0.000923814				13.4542	0.00961511
15.0094	0.000849094				13.461	0.00964107
15.0178	0.000799459				13.4677	0.00961869
15.0262	0.000846214				13.4744	0.00966894
15.0346	0.00100418				13.4812	0.00983843
15.0431	0.00114851				13.4879	0.0099386
15.0515	0.00124655				13.4946	0.010002
15.0599	0.00128666				13.5014	0.0100779
15.0683	0.00101374				13.5081	0.0101393
15.0767	0.000667082				13.5148	0.0101821
15.0851	0.000712826				13.5216	0.0102585
15.0936	0.000755344				13.5283	0.0104619
15.102	0.000712151				13.535	0.0106641
15.1104	0.000600468				13.5418	0.0108387
15.1188	0.000464494				13.5485	0.0109914
15.1272	0.000195378				13.5552	0.0111307
15.1356	0.00014396				13.562	0.0112537
15.1441	0.000203352				13.5687	0.0113986
15.1525	0.000279229				13.5754	0.011619
15.1609	0.000370462				13.5822	0.0117994
15.1693	0.000509259				13.5889	0.0118731
15.1777	0.000826814				13.5957	0.0117185
15.1861	0.00124067				13.6024	0.0115732
15.1946	0.00156317				13.6091	0.0116885
15.203	0.00180452				13.6159	0.011835
15.2114	0.00190922				13.6226	0.0119977
15.2198	0.00192759				13.6293	0.012161
15.2282	0.00186236				13.6361	0.012342
15.2366	0.00172781				13.6428	0.0124703
15.2451	0.00154088				13.6495	0.012451
15.2535	0.00130411				13.6563	0.0122897
15.2619	0.000955541				13.663	0.0119988
15.2703	0.000762717				13.6697	0.0116576
15.2787	0.000721488				13.6765	0.0114019
15.2872	0.000738512				13.6832	0.0113773
15.2956	0.000708336				13.6899	0.011462
15.304	0.000637758				13.6967	0.0116327
15.3124	0.000516712				13.7034	0.0118097
15.3208	0.000331665				13.7101	0.0119296
15.3292	0.000157082				13.7169	0.0119709
15.3377	-2.44237e-05				13.7236	0.0119065
15.3461	-0.000407669				13.7303	0.0119004
15.3545	-0.000549631				13.7371	0.012089
15.3629	-7.56575e-05				13.7438	0.0122906
15.3713	0.000472353				13.7505	0.0124632
15.3797	0.000946344				13.7573	0.0125847
15.3882	0.00124349				13.764	0.0126025
15.3966	0.00138515				13.7707	0.0124982
15.405	0.00128831				13.7775	0.0122773
15.4134	0.00109609				13.7842	0.0120746
15.4218	0.00103511				13.7909	0.0118834
15.4302	0.00107486				13.7977	0.0117085
15.4387	0.00124225				13.8044	0.0116148
15.4471	0.00142925				13.8111	0.0116314
15.4555	0.00162621				13.8179	0.0116717
15.4639	0.00173992				13.8246	0.011696
15.4723	0.00178084				13.8313	0.0116987
15.4808	0.00171972				13.8381	0.011687
15.4892	0.00166594				13.8448	0.0116958
15.4976	0.00160878				13.8515	0.0116871
15.506	0.00141513				13.8583	0.0116632
15.5144	0.00114718				13.865	0.0116136
15.5228	0.000973772				13.8717	0.0115135
15.5313	0.000875746				13.8785	0.0113499
15.5397	0.000792463				13.8852	0.0111536
15.5481	0.000721108				13.8919	0.0110628
15.5565	0.000634844				13.8987	0.0110208
15.5649	0.000307369				13.9054	0.0109965
15.5733	0.000244216				13.9121	0.0109893
15.5818	0.000292178				13.9189	0.0109946
15.5902	0.000365717				13.9256	0.010999
15.5986	0.00038271				13.9323	0.0110144
15.607	0.000359449				13.9391	0.011067
15.6154	0.000414657				13.9458	0.0111535
15.6238	0.00072226				13.9525	0.0113738
15.6323	0.0011039				13.9593	0.0118866
15.6407	0.00144147				13.966	0.0124878
15.6491	0.00169004				13.9727	0.0129803
15.6575	0.00185834				13.9795	0.0131767
15.6659	0.00186534				13.9862	0.0131857
15.6743	0.00163637				13.9929	0.0131933
15.6828	0.0013896				13.9997	0.0131825
15.6912	0.00112434				14.0064	0.0131479
15.6996	0.000799259				14.0131	0.0131223
15.708	0.000551768				14.0199	0.0131938
15.7164	0.000618034				14.0266	0.0132782
15.7249	0.000784589				14.0333	0.0132979
15.7333	0.00102373				14.0401	0.0132824
15.7417	0.00116541				14.0468	0.0132827
15.7501	0.00121814				14.0536	0.013285
15.7585	0.00111426				14.0603	0.0132754
15.7669	0.00125229				14.067	0.0132494
15.7754	0.00143218				14.0738	0.0131664
15.7838	0.00147824				14.0805	0.0130663
15.7922	0.00142315				14.0872	0.0131283
15.8006	0.0014329				14.094	0.0132135
15.809	0.00149995				14.1007	0.013291
15.8174	0.00166641				14.1074	0.0133546
15.8259	0.00180986				14.1142	0.0133566
15.8343	0.00188252				14.1209	0.0132516
15.8427	0.00189328				14.1276	0.0131733
15.8511	0.00181209				14.1344	0.0132277
15.8595	0.0016564				14.1411	0.0132823
15.8679	0.00146855				14.1478	0.013266
15.8764	0.00124889				14.1546	0.0131704
15.8848	0.000940958				14.1613	0.013034
15.8932	0.000676001				14.168	0.0130098
15.9016	0.000444531				14.1748	0.0130462
15.91	0.000214941				14.1815	0.013069
15.9184	0.000101245				14.1882	0.0130633
15.9269	0.000227189				14.195	0.0130907
15.9353	0.000548089				14.2017	0.0132744
15.9437	0.000953173				14.2084	0.0133908
15.9521	0.0013				14.2152	0.0134307
15.9605	0.00149876				14.2219	0.0133858
15.969	0.00156765				14.2286	0.01333
15.9774	0.0014686				14.2354	0.0132979
15.9858	0.0016654				14.2421	0.013273
15.9942	0.00197682				14.2488	0.0132431
16.0026	0.00237946				14.2556	0.0132411
16.011	0.00265216				14.2623	0.013387
16.0195	0.00280017				14.269	0.0136667
16.0279	0.00260543				14.2758	0.0138158
16.0363	0.0020886				14.2825	0.0138015
16.0447	0.00185458				14.2892	0.0135506
16.0531	0.0017669				14.296	0.0132357
16.0615	0.00171161				14.3027	0.0130938
16.07	0.0016233				14.3094	0.0130417
16.0784	0.00151383				14.3162	0.0130212
16.0868	0.00147136				14.3229	0.0129893
16.0952	0.00141429				14.3296	0.0129814
16.1036	0.00133983				14.3364	0.0130525
16.112	0.00118096				14.3431	0.0131494
16.1205	0.00102534				14.3498	0.0132772
16.1289	0.00100753				14.3566	0.0134441
16.1373	0.00100695				14.3633	0.0136088
16.1457	0.0010203				14.37	0.013723
16.1541	0.00103746				14.3768	0.013814
16.1626	0.00103721				14.3835	0.0139205
16.171	0.00103471				14.3902	0.0140115
16.1794	0.00119266				14.397	0.014106
16.1878	0.00130411				14.4037	0.0142278
16.1962	0.00137546				14.4104	0.0143398
16.2046	0.00139694				14.4172	0.0144481
16.2131	0.00141446				14.4239	0.0145607
16.2215	0.00142053				14.4306	0.0146704
16.2299	0.00131072				14.4374	0.0147798
16.2383	0.00124342				14.4441	0.0149053
16.2467	0.0012783				14.4508	0.0150552
16.2551	0.0013892				14.4576	0.0151692
16.2636	0.00162992				14.4643	0.0151959
16.272	0.00182889				14.471	0.0151849
16.2804	0.00196026				14.4778	0.0152156
16.2888	0.00159002				14.4845	0.015232
16.2972	0.00112515				14.4912	0.0151953
16.3056	0.00161384				14.498	0.0151219
16.3141	0.0120442				14.5047	0.0150499
16.3225	0.0207409				14.5115	0.0149999
16.3309	0.0279921				14.5182	0.014964
					14.5249	0.0149469
					14.5317	0.0149551
					14.5384	0.0149714
					14.5451	0.0149958
					14.5519	0.0150632
					14.5586	0.015224
					14.5653	0.0153921
					14.5721	0.0154946
					14.5788	0.0155166
					14.5855	0.0154038
					14.5923	0.0152303
					14.599	0.0151739
					14.6057	0.0151635
					14.6125	0.015195
					14.6192	0.0152564
					14.6259	0.0153238
					14.6327	0.0154012
					14.6394	0.0154841
					14.6461	0.0155396
					14.6529	0.0155725
					14.6596	0.0156158
					14.6663	0.0157483
					14.6731	0.015981
					14.6798	0.0162277
					14.6865	0.0164389
					14.6933	0.0166346
					14.7	0.0168534
					14.7067	0.0170636
					14.7135	0.0171978
					14.7202	0.0171586
					14.7269	0.0168684
					14.7337	0.0166962
					14.7404	0.0166256
					14.7471	0.0165581
					14.7539	0.0164881
					14.7606	0.0163744
					14.7673	0.0162716
					14.7741	0.0163962
					14.7808	0.0165847
					14.7875	0.0167162
					14.7943	0.0166815
					14.801	0.0165805
					14.8077	0.0166133
					14.8145	0.0167424
					14.8212	0.0168641
					14.8279	0.016976
					14.8347	0.0170831
					14.8414	0.0171914
					14.8481	0.0172898
					14.8549	0.0173671
					14.8616	0.0173968
					14.8683	0.0173052
					14.8751	0.0171291
					14.8818	0.0169969
					14.8885	0.0168818
					14.8953	0.0167577
					14.902	0.0167077
					14.9087	0.0168618
					14.9155	0.0170616
					14.9222	0.017241
					14.9289	0.0173477
					14.9357	0.0173124
					14.9424	0.0172565
					14.9491	0.0171878
					14.9559	0.0170989
					14.9626	0.0169946
					14.9694	0.0170054
					14.9761	0.0171161
					14.9828	0.017223
					14.9896	0.0172941
					14.9963	0.0173523
					15.003	0.0174323
					15.0098	0.01751
					15.0165	0.017599
					15.0232	0.0177262
					15.03	0.0178775
					15.0367	0.0180337
					15.0434	0.0181627
					15.0502	0.0182174
					15.0569	0.018189
					15.0636	0.0180809
					15.0704	0.0180755
					15.0771	0.0184065
					15.0838	0.0189643
					15.0906	0.0194483
					15.0973	0.0198212
					15.104	0.0200058
					15.1108	0.0199511
					15.1175	0.0199638
					15.1242	0.0199315
					15.131	0.0197236
					15.1377	0.0194757
					15.1444	0.0194076
					15.1512	0.0193695
					15.1579	0.0193119
					15.1646	0.0192169
					15.1714	0.0190734
					15.1781	0.018957
					15.1848	0.0188626
					15.1916	0.018807
					15.1983	0.0188009
					15.205	0.0187716
					15.2118	0.0187118
					15.2185	0.0186145
					15.2252	0.0185161
					15.232	0.0184614
					15.2387	0.0186072
					15.2454	0.0190141
					15.2522	0.0193863
					15.2589	0.0197086
					15.2656	0.019835
					15.2724	0.0195694
					15.2791	0.0193538
					15.2858	0.019363
					15.2926	0.0193881
					15.2993	0.0194169
					15.306	0.0194619
					15.3128	0.0195749
					15.3195	0.019769
					15.3262	0.0199562
					15.333	0.0201044
					15.3397	0.0201545
					15.3464	0.0200711
					15.3532	0.0198721
					15.3599	0.0197967
					15.3666	0.019789
					15.3734	0.0198315
					15.3801	0.0198882
					15.3868	0.0199417
					15.3936	0.0199808
					15.4003	0.0199399
					15.407	0.0198211
					15.4138	0.0197978
					15.4205	0.0197861
					15.4273	0.0197777
					15.434	0.0197717
					15.4407	0.0198229
					15.4475	0.0200329
					15.4542	0.0203071
					15.4609	0.0205571
					15.4677	0.0207453
					15.4744	0.020846
					15.4811	0.0208017
					15.4879	0.0207214
					15.4946	0.0207496
					15.5013	0.0207614
					15.5081	0.0206806
					15.5148	0.0205311
					15.5215	0.0203581
					15.5283	0.0201798
					15.535	0.0200283
					15.5417	0.0200441
					15.5485	0.020281
					15.5552	0.0204807
					15.5619	0.0205885
					15.5687	0.0206294
					15.5754	0.0206439
					15.5821	0.0206104
					15.5889	0.0205487
					15.5956	0.0206453
					15.6023	0.0208617
					15.6091	0.0210021
					15.6158	0.021049
					15.6225	0.0210334
					15.6293	0.0211404
					15.636	0.0213285
					15.6427	0.0214824
					15.6495	0.0214881
					15.6562	0.021434
					15.6629	0.0214636
					15.6697	0.0214891
					15.6764	0.0214678
					15.6831	0.0214204
					15.6899	0.0213927
					15.6966	0.0213936
					15.7033	0.0214072
					15.7101	0.0214388
					15.7168	0.0215016
					15.7235	0.0216844
					15.7303	0.0221634
					15.737	0.025023
					15.7437	0.0326695
					15.7505	0.0394707
					15.7572	0.04552
					15.7639	0.0509005
					15.7707	0.0556862

[truncated: 4 more sheets: Supp Figure 5, Supp Figure 7, supp Figure 10, supp Figure 16]
